# Supplementary material for: Homologous recombination deficiency in diverse cancer types and its correlation with platinum chemotherapy efficiency in ovarian cancer
Source: BMC Cancer. 2022 May 16;22:550. doi: 10.1186/s12885-022-09602-4 (PMC9109318; doi:10.1186/s12885-022-09602-4)
Supplement: Supplementary file 8 — Additional file 8: Table S5. Clinical and genomic features of 85 samples from Cohort II. [file 12885_2022_9602_MOESM8_ESM.xlsx]

## Sheet: Table S5
Supplementaray Table S5. Clinical and genomic features of 85 samples from Cohort II
Sample ID	Sex	Age	Residual tumor	Disease stage	Pt sensitivity	PFS status	PFS (days)	LOH score	TAI score	LST score	HRD score	BRCA_Status
C2-01	Female	42	R1	III	sensitive	1	343	4	8	5	17	Intact
C2-02	Female	61	R0	III	sensitive	1	385	10	6	9	25	Intact
C2-03	Female	58	R0	IV	sensitive	1	355	20	21	34	75	Deficient
C2-04	Female	53	R1	III	resistant	1	310	4	17	11	32	Intact
C2-05	Female	47	R1	III	sensitive	0	904	8	14	11	33	Intact
C2-06	Female	59	R0	III	resistant	1	320	2	5	4	11	Intact
C2-07	Female	67	R0	III	sensitive	1	914	3	8	8	19	Deficient
C2-08	Female	65	R1	III	sensitive	1	734	14	32	35	81	Intact
C2-09	Female	53	R0	III	sensitive	0	831	15	18	21	54	Intact
C2-10	Female	63	R1	III	sensitive	0	1164	11	19	24	54	Deficient
C2-11	Female	56	R1	III	sensitive	1	500	14	18	21	53	Monoallelic pathogenic
C2-12	Female	70	R0	III	resistant	1	166	11	12	9	32	Deficient
C2-13	Female	47	R0	III	sensitive	1	401	19	17	15	51	Intact
C2-14	Female	58	R0	III	sensitive	1	841	15	15	11	41	Intact
C2-15	Female	43	R1	III	resistant	1	61	11	17	25	53	Intact
C2-16	Female	49	R1	III	sensitive	0	1102	25	24	18	67	Intact
C2-17	Female	47	R1	III	sensitive	1	659	15	20	25	60	Deficient
C2-18	Female	66	R1	III	sensitive	1	603	8	10	6	24	Intact
C2-19	Female	47	R0	III	sensitive	1	532	23	25	23	71	Intact
C2-20	Female	59	R0	IV	resistant	1	324	20	18	18	56	Intact
C2-21	Female	61	R0	III	sensitive	1	333	13	18	23	54	Intact
C2-22	Female	68	R1	III	sensitive	1	629	6	11	4	21	Intact
C2-23	Female	54	R0	III	sensitive	1	609	10	19	22	51	Deficient
C2-24	Female	47	R1	III	sensitive	0	1110	0	5	2	7	Monoallelic pathogenic
C2-25	Female	63	R1	III	sensitive	0	1129	17	22	26	65	Deficient
C2-26	Female	48	R1	III	sensitive	1	411	13	26	24	63	Monoallelic pathogenic
C2-27	Female	65	R1	III	resistant	1	198	8	16	13	37	Intact
C2-28	Female	63	R0	IV	resistant	1	220	11	26	32	69	Deficient
C2-29	Female	59	R0	III	sensitive	0	876	12	23	20	55	Intact
C2-30	Female	49	R1	III	resistant	1	295	4	17	13	34	Intact
C2-31	Female	47	R0	III	sensitive	1	637	12	23	18	53	Intact
C2-32	Female	57	R0	III	sensitive	0	852	13	17	15	45	Intact
C2-33	Female	50	R1	III	resistant	1	164	6	12	8	26	Deficient
C2-34	Female	50	R0	III	sensitive	1	708	18	22	20	60	Intact
C2-35	Female	54	R1	III	resistant	1	174	15	20	24	59	Intact
C2-36	Female	44	R0	III	sensitive	1	778	11	21	15	47	Intact
C2-37	Female	49	R1	III	sensitive	1	465	14	18	25	57	Deficient
C2-38	Female	59	R0	III	sensitive	1	333	13	20	20	53	Intact
C2-39	Female	46	R2	III	sensitive	1	240	12	17	16	45	Deficient
C2-40	Female	48	R0	III	sensitive	0	903	9	29	39	77	Deficient
C2-41	Female	59	R1	III	sensitive	1	449	19	18	18	55	Deficient
C2-42	Female	53	R1	III	resistant	1	349	11	13	10	34	Intact
C2-43	Female	71	R0	IV	sensitive	1	424	20	24	28	72	Intact
C2-44	Female	65	R1	III	sensitive	1	605	15	16	22	53	Intact
C2-45	Female	50	R0	III	sensitive	1	433	16	21	19	56	Deficient
C2-46	Female	59	R0	III	sensitive	0	858	16	24	34	74	Intact
C2-47	Female	52	R0	III	resistant	1	303	5	14	5	24	Intact
C2-48	Female	48	R2	III	sensitive	0	949	17	26	27	70	Deficient
C2-49	Female	50	R1	III	sensitive	1	487	8	22	25	55	Deficient
C2-50	Female	43	R0	III	sensitive	1	528	20	25	25	70	Intact
C2-51	Female	52	R0	III	resistant	1	356	15	19	22	56	Intact
C2-52	Female	57	R1	IV	sensitive	1	365	2	6	3	11	Intact
C2-53	Female	63	R0	III	sensitive	1	311	12	11	8	31	Intact
C2-54	Female	50	R0	III	sensitive	0	1013	13	23	29	65	Intact
C2-55	Female	45	R1	III	sensitive	1	544	14	28	28	70	Deficient
C2-56	Female	64	R1	III	sensitive	1	382	22	29	34	85	Intact
C2-57	Female	38	R0	IV	sensitive	0	1160	12	13	15	40	Intact
C2-58	Female	70	R0	III	sensitive	1	561	17	21	14	52	Intact
C2-59	Female	52	R2	III	sensitive	1	456	7	15	13	35	Intact
C2-60	Female	61	R1	III	sensitive	1	316	11	13	7	31	Intact
C2-61	Female	83	R1	III	sensitive	0	1145	3	11	7	21	Intact
C2-62	Female	41	R0	III	sensitive	0	1001	14	25	27	66	Deficient
C2-63	Female	54	R2	III	sensitive	1	499	9	18	18	45	Intact
C2-64	Female	50	R1	III	sensitive	1	398	12	25	27	64	Intact
C2-65	Female	79	R1	III	sensitive	1	355	0	3	0	3	Intact
C2-66	Female	61	R1	III	resistant	1	254	7	11	7	25	Monoallelic pathogenic
C2-67	Female	45	R2	III	resistant	1	348	5	12	9	26	Deficient
C2-68	Female	53	R0	III	resistant	1	291	22	32	46	100	Intact
C2-69	Female	66	R0	IV	sensitive	0	1124	24	27	34	85	Intact
C2-70	Female	64	R1	IV	resistant	1	269	7	10	4	21	Monoallelic pathogenic
C2-71	Female	52	R0	IV	sensitive	1	631	16	19	25	60	Intact
C2-72	Female	62	R1	III	resistant	1	271	0	7	0	7	Intact
C2-73	Female	60	R0	III	resistant	1	254	14	19	24	57	Intact
C2-74	Female	68	R0	III	sensitive	0	1184	14	24	35	73	Deficient
C2-75	Female	69	R1	III	sensitive	1	520	9	6	3	18	Intact
C2-76	Female	71	R0	III	sensitive	1	373	15	23	21	59	Intact
C2-77	Female	52	R0	III	sensitive	1	752	12	21	22	55	Intact
C2-78	Female	45	R0	III	sensitive	1	419	21	28	35	84	Deficient
C2-79	Female	54	R1	III	sensitive	0	1075	17	28	27	72	Intact
C2-80	Female	66	R2	III	sensitive	1	749	13	17	14	44	Deficient
C2-81	Female	53	R1	III	resistant	1	281	15	20	31	66	Intact
C2-82	Female	37	R0	III	resistant	1	305	6	8	5	19	Deficient
C2-83	Female	62	R1	III	sensitive	1	617	16	13	19	48	Intact
C2-84	Female	58	R0	III	sensitive	1	552	13	14	11	38	Intact
C2-85	Female	64	R0	III	sensitive	1	330	29	27	32	88	Intact
