# Supplementary material for: Homologous recombination deficiency in diverse cancer types and its correlation with platinum chemotherapy efficiency in ovarian cancer
Source: BMC Cancer. 2022 May 16;22:550. doi: 10.1186/s12885-022-09602-4 (PMC9109318; doi:10.1186/s12885-022-09602-4)
Supplement: Supplementary file 10 — Additional file 10: Table S7. Genomic features of 416 samples from Cohort III. [file 12885_2022_9602_MOESM10_ESM.xlsx]

## Sheet: Sheet1
Supplementaray Table S7. Genomic features of 416 samples from Cohort III
Sample ID	Sex	LOH score	TAI score	LST score	HRD score	BRCA_Status	Cancer Type
C3-001	Female	0	1	0	1	Intact	Ovarian
C3-002	Female	14	22	26	62	Intact	Ovarian
C3-003	Male	7	19	17	43	Deficient	Prostate
C3-004	Female	9	19	21	49	Deficient	Ovarian
C3-005	Male	16	16	16	48	Intact	Other
C3-006	Male	0	3	0	3	Intact	Prostate
C3-007	Female	10	18	21	49	Intact	Ovarian
C3-008	Male	5	8	5	18	Intact	Pancreatic
C3-009	Female	7	9	8	24	Intact	Other
C3-010	Female	2	6	3	11	Intact	Ovarian
C3-011	Male	15	17	14	46	Deficient	Ovarian
C3-012	Female	8	24	23	55	Intact	Ovarian
C3-013	Male	2	9	7	18	Intact	Other
C3-014	Female	2	6	5	13	Intact	Ovarian
C3-015	Female	7	11	16	34	Intact	Breast
C3-016	Female	12	28	27	67	Deficient	Ovarian
C3-017	Female	9	17	14	40	Deficient	Breast
C3-018	Female	0	0	0	0	Intact	Breast
C3-019	Female	3	6	3	12	Intact	Breast
C3-020	Male	3	16	12	31	Intact	Other
C3-021	Female	1	3	1	5	Intact	Ovarian
C3-022	Female	19	27	24	70	Monoallelic pathogenic	Ovarian
C3-023	Female	14	19	20	53	Intact	Ovarian
C3-024	Female	16	28	28	72	Deficient	Ovarian
C3-025	Female	3	11	9	23	Intact	Ovarian
C3-026	Female	0	6	18	24	Intact	Breast
C3-027	Female	12	20	11	43	Intact	Breast
C3-028	Female	22	25	37	84	Intact	Ovarian
C3-029	Female	3	5	1	9	Intact	Breast
C3-030	Female	10	22	25	57	Deficient	Ovarian
C3-031	Female	15	20	26	61	Intact	Ovarian
C3-032	Female	1	2	1	4	Intact	Uterine
C3-033	Female	6	9	7	22	Intact	Breast
C3-034	Female	1	4	2	7	Intact	Breast
C3-035	Female	4	6	4	14	Intact	Breast
C3-036	Female	20	21	28	69	Deficient	Breast
C3-037	Female	7	10	12	29	Deficient	Ovarian
C3-038	Female	2	7	3	12	Intact	Breast
C3-039	Female	16	28	33	77	Deficient	Ovarian
C3-040	Female	3	3	6	12	Intact	Breast
C3-041	Male	4	6	1	11	Intact	Pancreatic
C3-042	Female	10	14	17	41	Monoallelic pathogenic	Breast
C3-043	Male	3	8	4	15	Monoallelic pathogenic	Ovarian
C3-044	Female	14	19	22	55	Intact	Breast
C3-045	Female	10	24	24	58	Intact	Ovarian
C3-046	Female	20	23	25	68	Deficient	Breast
C3-047	Female	0	0	0	0	Intact	Ovarian
C3-048	Female	8	9	8	25	Intact	Breast
C3-049	Female	14	24	18	56	Deficient	Ovarian
C3-050	Female	8	13	13	34	Intact	Breast
C3-051	Female	6	8	8	22	Intact	Breast
C3-052	Female	13	20	13	46	Intact	Breast
C3-053	Female	0	0	2	2	Intact	Breast
C3-054	Female	6	7	4	17	Intact	Other
C3-055	Female	8	7	8	23	Intact	Breast
C3-056	Female	0	4	4	8	Intact	Breast
C3-057	Female	15	23	30	68	Deficient	Breast
C3-058	Female	8	11	15	34	Intact	Breast
C3-059	Female	10	13	8	31	Intact	Breast
C3-060	Female	5	7	5	17	Intact	Breast
C3-061	Female	16	20	22	58	Intact	Ovarian
C3-062	Female	1	6	7	14	Monoallelic pathogenic	Ovarian
C3-063	Female	14	21	18	53	Intact	Ovarian
C3-064	Female	3	3	3	9	Intact	Ovarian
C3-065	Female	7	10	7	24	Intact	Ovarian
C3-066	Female	23	28	34	85	Intact	Breast
C3-067	Female	8	15	12	35	Intact	Ovarian
C3-068	Female	4	4	6	14	Intact	Ovarian
C3-069	Female	3	9	10	22	Intact	Breast
C3-070	Female	6	18	22	46	Deficient	Ovarian
C3-071	Female	0	1	0	1	Intact	Ovarian
C3-072	Female	1	1	2	4	Intact	Other
C3-073	Female	8	23	21	52	Intact	Ovarian
C3-074	Male	7	8	7	22	Intact	Breast
C3-075	Female	20	29	33	82	Intact	Ovarian
C3-076	Female	0	0	0	0	Intact	Ovarian
C3-077	Female	5	7	4	16	Intact	Other
C3-078	Female	3	8	11	22	Intact	Breast
C3-079	Female	8	9	13	30	Intact	Breast
C3-080	Female	7	16	11	34	Intact	Ovarian
C3-081	Female	14	28	26	68	Intact	Breast
C3-082	Female	2	4	7	13	Intact	Breast
C3-083	Female	17	24	18	59	Intact	Ovarian
C3-084	Female	12	24	18	54	Intact	Ovarian
C3-085	Male	0	0	1	1	Intact	Prostate
C3-086	Female	2	2	2	6	Intact	Ovarian
C3-087	Female	3	3	5	11	Intact	Pancreatic
C3-088	Female	0	1	1	2	Intact	Ovarian
C3-089	Male	0	4	2	6	Intact	Pancreatic
C3-090	Female	15	18	27	60	Intact	Ovarian
C3-091	Female	12	20	16	48	Intact	Ovarian
C3-092	Female	8	14	11	33	Intact	Breast
C3-093	Female	14	18	16	48	Intact	Breast
C3-094	Female	13	16	10	39	Intact	Breast
C3-095	Female	7	11	6	24	Intact	Breast
C3-096	Female	18	35	32	85	Intact	Breast
C3-097	Female	18	25	20	63	Deficient	Breast
C3-098	Female	12	19	25	56	Intact	Ovarian
C3-099	Female	15	19	26	60	Intact	Ovarian
C3-100	Female	19	26	34	79	Intact	Breast
C3-101	Female	14	29	31	74	Intact	Ovarian
C3-102	Male	1	2	2	5	Intact	Other
C3-103	Female	3	16	10	29	Intact	Breast
C3-104	Female	4	9	4	17	Intact	Breast
C3-105	Female	14	26	28	68	Intact	Breast
C3-106	Female	2	5	3	10	Intact	Breast
C3-107	Female	2	5	3	10	Deficient	Ovarian
C3-108	Female	12	19	15	46	Intact	Breast
C3-109	Male	1	1	2	4	Intact	Prostate
C3-110	Female	4	15	9	28	Intact	Other
C3-111	Female	22	32	37	91	Intact	Ovarian
C3-112	Female	0	0	0	0	Intact	Breast
C3-113	Female	4	3	3	10	Intact	Ovarian
C3-114	Female	0	3	1	4	Monoallelic pathogenic	Breast
C3-115	Female	9	13	10	32	Intact	Ovarian
C3-116	Female	0	2	2	4	Intact	Ovarian
C3-117	Female	0	8	6	14	Intact	Ovarian
C3-118	Male	0	1	1	2	Intact	Pancreatic
C3-119	Female	0	2	0	2	Intact	Ovarian
C3-120	Male	1	2	1	4	Intact	Prostate
C3-121	Female	17	26	33	76	Deficient	Ovarian
C3-122	Female	2	2	2	6	Intact	Breast
C3-123	Male	1	3	2	6	Intact	Breast
C3-124	Female	5	6	3	14	Intact	Breast
C3-125	Female	23	32	36	91	Intact	Ovarian
C3-126	Female	8	21	20	49	Intact	Ovarian
C3-127	Female	20	27	27	74	Deficient	Ovarian
C3-128	Female	6	14	5	25	Intact	Ovarian
C3-129	Male	2	3	3	8	Intact	Pancreatic
C3-130	Female	19	31	29	79	Intact	Ovarian
C3-131	Female	12	19	18	49	Deficient	Ovarian
C3-132	Female	11	23	23	57	Deficient	Ovarian
C3-133	Female	3	4	1	8	Intact	Ovarian
C3-134	Male	18	31	35	84	Monoallelic pathogenic	Ovarian
C3-135	Female	0	10	7	17	Intact	Ovarian
C3-136	Female	10	27	22	59	Intact	Breast
C3-137	Female	6	29	18	53	Intact	Ovarian
C3-138	Female	1	2	0	3	Monoallelic pathogenic	Ovarian
C3-139	Female	4	18	10	32	Intact	Breast
C3-140	Female	20	21	23	64	Intact	Ovarian
C3-141	Female	13	24	32	69	Intact	Ovarian
C3-142	Female	7	10	4	21	Intact	Breast
C3-143	Female	11	20	27	58	Intact	Ovarian
C3-144	Male	8	7	14	29	Intact	Prostate
C3-145	Female	0	0	0	0	Intact	Ovarian
C3-146	Male	1	2	1	4	Intact	Ovarian
C3-147	Female	9	27	25	61	Intact	Breast
C3-148	Female	18	23	31	72	Deficient	Ovarian
C3-149	Female	9	18	18	45	Intact	Breast
C3-150	Male	2	9	9	20	Monoallelic pathogenic	Prostate
C3-151	Female	0	1	0	1	Intact	Ovarian
C3-152	Male	10	16	8	34	Intact	Pancreatic
C3-153	Female	1	1	0	2	Monoallelic pathogenic	Ovarian
C3-154	Female	1	1	3	5	Intact	Ovarian
C3-155	Female	19	26	34	79	Deficient	Ovarian
C3-156	Female	9	22	22	53	Intact	Breast
C3-157	Female	16	23	19	58	Deficient	Ovarian
C3-158	Female	9	15	10	34	Intact	Breast
C3-159	Female	0	2	0	2	Monoallelic pathogenic	Ovarian
C3-160	Female	1	3	0	4	Intact	Breast
C3-161	Female	9	8	9	26	Intact	Breast
C3-162	Female	13	18	21	52	Intact	Breast
C3-163	Female	3	9	7	19	Intact	Breast
C3-164	Female	15	21	27	63	Deficient	Ovarian
C3-165	Female	8	17	14	39	Intact	Breast
C3-166	Female	14	24	17	55	Deficient	Ovarian
C3-167	Female	9	19	12	40	Intact	Ovarian
C3-168	Female	1	5	4	10	Intact	Breast
C3-169	Female	8	14	13	35	Intact	Ovarian
C3-170	Male	8	13	4	25	Intact	Breast
C3-171	Female	8	18	15	41	Intact	Ovarian
C3-172	Female	5	10	10	25	Intact	Breast
C3-173	Female	12	16	11	39	Intact	Breast
C3-174	Female	0	4	10	14	Intact	Uterine
C3-175	Female	16	25	32	73	Deficient	Ovarian
C3-176	Female	10	17	11	38	Intact	Ovarian
C3-177	Female	1	9	8	18	Intact	Uterine
C3-178	Male	2	5	2	9	Intact	Pancreatic
C3-179	Female	4	5	7	16	Intact	Breast
C3-180	Female	3	6	2	11	Intact	Other
C3-181	Female	8	16	14	38	Intact	Breast
C3-182	Female	0	5	3	8	Deficient	Breast
C3-183	Female	9	14	17	40	Intact	Breast
C3-184	Female	8	14	5	27	Intact	Breast
C3-185	Female	21	27	35	83	Deficient	Ovarian
C3-186	Female	0	3	3	6	Monoallelic pathogenic	Breast
C3-187	Female	0	2	0	2	Intact	Ovarian
C3-188	Female	3	16	16	35	Intact	Ovarian
C3-189	Female	0	11	13	24	Intact	Ovarian
C3-190	Female	0	4	1	5	Intact	Other
C3-191	Female	9	14	7	30	Intact	Breast
C3-192	Female	21	32	35	88	Monoallelic pathogenic	Ovarian
C3-193	Male	1	3	1	5	Intact	Pancreatic
C3-194	Male	10	25	20	55	Intact	Breast
C3-195	Female	11	19	19	49	Intact	Breast
C3-196	Female	2	2	2	6	Intact	Ovarian
C3-197	Female	2	2	2	6	Monoallelic pathogenic	Ovarian
C3-198	Female	4	6	2	12	Deficient	Ovarian
C3-199	Female	17	26	33	76	Intact	Ovarian
C3-200	Male	3	6	3	12	Intact	Other
C3-201	Female	2	1	1	4	Intact	Pancreatic
C3-202	Female	0	1	0	1	Intact	Pancreatic
C3-203	Male	0	15	15	30	Intact	Pancreatic
C3-204	Female	18	23	25	66	Intact	Ovarian
C3-205	Male	10	9	15	34	Intact	Pancreatic
C3-206	Female	1	3	1	5	Intact	Ovarian
C3-207	Female	13	23	19	55	Monoallelic pathogenic	Ovarian
C3-208	Female	0	1	0	1	Intact	Breast
C3-209	Female	0	3	1	4	Intact	Ovarian
C3-210	Male	2	18	8	28	Intact	Breast
C3-211	Female	15	27	32	74	Deficient	Ovarian
C3-212	Male	0	1	4	5	Intact	Prostate
C3-213	Female	0	4	1	5	Intact	Uterine
C3-214	Female	17	24	23	64	Intact	Ovarian
C3-215	Male	3	8	3	14	Intact	Other
C3-216	Male	7	14	9	30	Intact	Other
C3-217	Male	13	17	15	45	Intact	Other
C3-218	Male	17	30	25	72	Intact	Breast
C3-219	Male	4	4	6	14	Intact	Prostate
C3-220	Male	13	18	26	57	Intact	Pancreatic
C3-221	Female	10	28	23	61	Intact	Ovarian
C3-222	Female	17	30	33	80	Intact	Breast
C3-223	Female	6	13	9	28	Intact	Breast
C3-224	Female	3	9	6	18	Intact	Other
C3-225	Female	15	21	20	56	Deficient	Ovarian
C3-226	Female	14	34	39	87	Intact	Ovarian
C3-227	Female	14	26	28	68	Intact	Ovarian
C3-228	Female	7	24	16	47	Intact	Ovarian
C3-229	Male	5	5	5	15	Intact	Pancreatic
C3-230	Male	0	4	5	9	Monoallelic pathogenic	Ovarian
C3-231	Male	11	19	19	49	Intact	Breast
C3-232	Female	7	13	9	29	Intact	Ovarian
C3-233	Female	19	36	49	104	Intact	Ovarian
C3-234	Female	1	4	3	8	Intact	Ovarian
C3-235	Male	7	5	10	22	Intact	Prostate
C3-236	Female	2	4	3	9	Intact	Uterine
C3-237	Male	23	25	27	75	Intact	Ovarian
C3-238	Female	1	10	7	18	Intact	Ovarian
C3-239	Female	3	2	2	7	Intact	Breast
C3-240	Female	16	26	32	74	Intact	Ovarian
C3-241	Female	10	28	41	79	Deficient	Ovarian
C3-242	Male	7	14	4	25	Intact	Prostate
C3-243	Male	4	8	4	16	Intact	Prostate
C3-244	Female	17	26	33	76	Intact	Ovarian
C3-245	Female	0	4	2	6	Intact	Other
C3-246	Male	8	10	19	37	Intact	Prostate
C3-247	Female	7	13	16	36	Intact	Uterine
C3-248	Female	11	20	18	49	Intact	Ovarian
C3-249	Female	5	11	9	25	Intact	Ovarian
C3-250	Female	14	29	24	67	Intact	Ovarian
C3-251	Male	1	2	4	7	Intact	Prostate
C3-252	Female	20	28	35	83	Deficient	Ovarian
C3-253	Female	14	26	27	67	Intact	Ovarian
C3-254	Female	3	8	8	19	Intact	Other
C3-255	Female	0	2	2	4	Intact	Uterine
C3-256	Female	1	2	1	4	Intact	Breast
C3-257	Female	2	3	2	7	Intact	Ovarian
C3-258	Male	2	3	3	8	Intact	Other
C3-259	Female	0	0	0	0	Intact	Ovarian
C3-260	Female	11	22	13	46	Intact	Breast
C3-261	Female	2	3	1	6	Intact	Ovarian
C3-262	Female	6	6	5	17	Intact	Ovarian
C3-263	Female	10	20	18	48	Intact	Ovarian
C3-264	Female	17	27	26	70	Deficient	Ovarian
C3-265	Female	1	1	1	3	Intact	Ovarian
C3-266	Female	15	20	24	59	Deficient	Breast
C3-267	Male	2	1	1	4	Intact	Prostate
C3-268	Female	0	0	0	0	Intact	Ovarian
C3-269	Male	0	0	0	0	Intact	Other
C3-270	Female	6	5	2	13	Intact	Uterine
C3-271	Female	0	1	1	2	Monoallelic pathogenic	Ovarian
C3-272	Female	19	20	27	66	Intact	Ovarian
C3-273	Female	11	18	20	49	Intact	Other
C3-274	Female	6	10	2	18	Intact	Pancreatic
C3-275	Female	17	24	26	67	Intact	Ovarian
C3-276	Female	15	24	32	71	Intact	Ovarian
C3-277	Female	17	26	29	72	Intact	Ovarian
C3-278	Female	0	6	2	8	Intact	Ovarian
C3-279	Female	0	1	0	1	Intact	Breast
C3-280	Female	9	28	35	72	Deficient	Ovarian
C3-281	Female	0	4	1	5	Intact	Other
C3-282	Female	5	14	8	27	Intact	Ovarian
C3-283	Female	17	30	26	73	Intact	Ovarian
C3-284	Female	11	19	14	44	Intact	Ovarian
C3-285	Female	6	19	11	36	Intact	Ovarian
C3-286	Female	2	4	0	6	Intact	Ovarian
C3-287	Female	0	0	0	0	Intact	Ovarian
C3-288	Female	7	14	12	33	Intact	Other
C3-289	Female	14	27	27	68	Deficient	Ovarian
C3-290	Female	7	17	9	33	Intact	Ovarian
C3-291	Female	16	28	28	72	Intact	Breast
C3-292	Male	0	1	0	1	Intact	Other
C3-293	Female	19	27	32	78	Intact	Ovarian
C3-294	Female	4	13	12	29	Monoallelic pathogenic	Ovarian
C3-295	Female	14	27	29	70	Deficient	Breast
C3-296	Male	8	9	3	20	Intact	Pancreatic
C3-297	Female	14	23	24	61	Intact	Ovarian
C3-298	Female	5	6	3	14	Intact	Ovarian
C3-299	Female	5	21	13	39	Intact	Other
C3-300	Male	0	5	2	7	Intact	Other
C3-301	Female	19	32	36	87	Intact	Ovarian
C3-302	Female	9	18	14	41	Intact	Ovarian
C3-303	Female	18	26	26	70	Intact	Ovarian
C3-304	Female	0	1	0	1	Intact	Ovarian
C3-305	Female	13	22	23	58	Intact	Ovarian
C3-306	Female	24	32	38	94	Intact	Ovarian
C3-307	Female	3	5	4	12	Intact	Uterine
C3-308	Female	2	10	8	20	Intact	Uterine
C3-309	Female	14	24	23	61	Intact	Ovarian
C3-310	Female	0	4	13	17	Intact	Ovarian
C3-311	Female	6	12	14	32	Intact	Ovarian
C3-312	Female	13	28	29	70	Deficient	Ovarian
C3-313	Female	0	2	2	4	Intact	Ovarian
C3-314	Female	19	33	46	98	Deficient	Ovarian
C3-315	Female	1	1	0	2	Intact	Ovarian
C3-316	Female	8	8	7	23	Intact	Breast
C3-317	Female	6	20	14	40	Intact	Breast
C3-318	Female	1	12	7	20	Intact	Ovarian
C3-319	Female	5	16	12	33	Intact	Other
C3-320	Female	11	20	18	49	Deficient	Ovarian
C3-321	Female	15	24	21	60	Intact	Ovarian
C3-322	Female	13	13	10	36	Intact	Pancreatic
C3-323	Female	6	13	9	28	Deficient	Breast
C3-324	Female	3	19	15	37	Intact	Ovarian
C3-325	Male	4	9	9	22	Intact	Other
C3-326	Male	22	23	21	66	Deficient	Ovarian
C3-327	Male	6	19	22	47	Deficient	Prostate
C3-328	Female	10	19	19	48	Intact	Breast
C3-329	Female	5	13	10	28	Intact	Breast
C3-330	Female	6	11	5	22	Intact	Other
C3-331	Female	11	19	16	46	Deficient	Ovarian
C3-332	Female	0	3	3	6	Intact	Ovarian
C3-333	Female	1	2	1	4	Intact	Pancreatic
C3-334	Female	7	23	31	61	Intact	Ovarian
C3-335	Female	3	10	5	18	Intact	Other
C3-336	Female	11	22	16	49	Intact	Breast
C3-337	Female	19	28	30	77	Intact	Breast
C3-338	Male	0	7	1	8	Intact	Prostate
C3-339	Female	3	22	8	33	Intact	Ovarian
C3-340	Female	9	19	19	47	Intact	Breast
C3-341	Female	5	8	4	17	Intact	Pancreatic
C3-342	Female	0	10	5	15	Intact	Ovarian
C3-343	Female	11	16	19	46	Intact	Ovarian
C3-344	Female	14	25	28	67	Intact	Ovarian
C3-345	Female	8	21	21	50	Intact	Uterine
C3-346	Female	16	26	29	71	Monoallelic pathogenic	Breast
C3-347	Male	0	6	9	15	Intact	Other
C3-348	Male	9	15	11	35	Intact	Other
C3-349	Male	5	6	7	18	Intact	Other
C3-350	Female	10	17	19	46	Intact	Ovarian
C3-351	Female	5	10	8	23	Intact	Other
C3-352	Female	12	22	29	63	Deficient	Ovarian
C3-353	Female	1	3	3	7	Intact	Uterine
C3-354	Female	10	16	10	36	Intact	Ovarian
C3-355	Female	8	16	16	40	Intact	Ovarian
C3-356	Female	5	12	13	30	Intact	Ovarian
C3-357	Female	15	29	28	72	Deficient	Ovarian
C3-358	Female	18	29	31	78	Intact	Breast
C3-359	Female	11	24	23	58	Intact	Breast
C3-360	Female	15	25	40	80	Intact	Ovarian
C3-361	Female	23	21	29	73	Deficient	Breast
C3-362	Male	7	13	13	33	Intact	Pancreatic
C3-363	Female	13	11	9	33	Intact	Breast
C3-364	Female	7	4	3	14	Intact	Ovarian
C3-365	Female	4	17	14	35	Intact	Ovarian
C3-366	Female	0	9	2	11	Intact	Ovarian
C3-367	Female	8	8	10	26	Intact	Uterine
C3-368	Female	20	35	32	87	Intact	Breast
C3-369	Female	17	29	41	87	Intact	Breast
C3-370	Female	0	9	4	13	Monoallelic pathogenic	Breast
C3-371	Female	10	24	28	62	Deficient	Ovarian
C3-372	Female	10	17	11	38	Intact	Breast
C3-373	Female	1	5	2	8	Monoallelic pathogenic	Uterine
C3-374	Male	12	9	4	25	Intact	Pancreatic
C3-375	Female	21	23	37	81	Deficient	Ovarian
C3-376	Female	2	9	6	17	Intact	Ovarian
C3-377	Female	11	15	17	43	Monoallelic pathogenic	Breast
C3-378	Female	13	25	24	62	Intact	Breast
C3-379	Female	19	26	34	79	Deficient	Ovarian
C3-380	Male	12	14	15	41	Intact	Other
C3-381	Female	9	16	6	31	Intact	Breast
C3-382	Female	5	11	2	18	Intact	Ovarian
C3-383	Female	25	26	30	81	Intact	Ovarian
C3-384	Male	7	14	9	30	Intact	Pancreatic
C3-385	Female	11	27	20	58	Intact	Ovarian
C3-386	Female	10	9	8	27	Intact	Ovarian
C3-387	Female	15	28	23	66	Deficient	Breast
C3-388	Female	11	27	24	62	Intact	Ovarian
C3-389	Female	6	7	4	17	Intact	Breast
C3-390	Female	15	20	27	62	Deficient	Ovarian
C3-391	Female	22	31	32	85	Intact	Ovarian
C3-392	Female	1	16	9	26	Intact	Ovarian
C3-393	Female	18	32	37	87	Intact	Ovarian
C3-394	Female	9	22	22	53	Intact	Breast
C3-395	Female	9	12	8	29	Intact	Breast
C3-396	Female	6	9	2	17	Intact	Breast
C3-397	Male	13	14	11	38	Intact	Pancreatic
C3-398	Female	8	22	25	55	Deficient	Uterine
C3-399	Female	22	29	33	84	Intact	Ovarian
C3-400	Male	13	7	8	28	Intact	Pancreatic
C3-401	Female	10	30	33	73	Intact	Uterine
C3-402	Female	7	18	16	41	Intact	Breast
C3-403	Female	10	10	6	26	Intact	Breast
C3-404	Female	13	17	15	45	Intact	Ovarian
C3-405	Female	25	34	34	93	Deficient	Breast
C3-406	Male	5	9	4	18	Intact	Pancreatic
C3-407	Female	14	26	27	67	Deficient	Ovarian
C3-408	Female	19	28	23	70	Deficient	Ovarian
C3-409	Female	19	25	32	76	Deficient	Breast
C3-410	Female	22	27	37	86	Intact	Ovarian
C3-411	Female	12	25	24	61	Intact	Ovarian
C3-412	Female	19	24	23	66	Intact	Ovarian
C3-413	Female	10	18	19	47	Intact	Breast
C3-414	Female	6	25	27	58	Intact	Breast
C3-415	Female	1	6	3	10	Intact	Ovarian
C3-416	Female	0	4	1	5	Intact	Other
