# Supplementary material for: Homologous recombination deficiency in diverse cancer types and its correlation with platinum chemotherapy efficiency in ovarian cancer
Source: BMC Cancer. 2022 May 16;22:550. doi: 10.1186/s12885-022-09602-4 (PMC9109318; doi:10.1186/s12885-022-09602-4)
Supplement: Supplementary file 11 — Additional file 11: Table S8. Segment copy number variant information for HRD score evaluation of samples from Cohort II (N = 85) and Cohort III (N = 416). [file 12885_2022_9602_MOESM11_ESM.xlsx]

## Sheet: Sheet1
Supplementaray Table S8. Segment copy number variant information for HRD score evaluation of samples from Cohort II (N = 85) and Cohort III (N = 416)
Sample ID	Chromosome	Start_position	End_position	Total copy number of the segment	Minor copy number of the segment
C2-01	chr1	814045	1.19814e+08	3	1
C2-01	chr1	1.19814e+08	121535433	4	2
C2-01	chr1	124535435	249097842	3	1
C2-01	chr2	197536	421378	15	3
C2-01	chr2	421378	26118495	4	2
C2-01	chr2	26118495	92326171	3	1
C2-01	chr2	95326171	243009699	3	1
C2-01	chr3	142131	11924853	2	1
C2-01	chr3	11924853	11925374	15	4
C2-01	chr3	11925374	1.2111e+07	3	1
C2-01	chr3	1.2111e+07	8.94525e+07	2	1
C2-01	chr3	8.94525e+07	90504854	3	1
C2-01	chr3	93504854	1.95635e+08	3	1
C2-01	chr3	1.95635e+08	1.95711e+08	7	2
C2-01	chr3	1.95711e+08	197851621	3	1
C2-01	chr4	1266264	1.49994e+06	13	3
C2-01	chr4	1.49994e+06	9.68403e+06	5	0
C2-01	chr4	9.68403e+06	49660117	2	0
C2-01	chr4	52660117	74139531	2	0
C2-01	chr4	74139531	1.90086e+08	3	1
C2-01	chr4	1.90086e+08	190899582	12	3
C2-01	chr5	225768	14548795	3	1
C2-01	chr5	1.46353e+07	46405640	3	1
C2-01	chr5	49405642	180698138	2	0
C2-01	chr6	1976151	58830166	2	0
C2-01	chr6	61830166	170530518	2	0
C2-01	chr7	746451	3.48123e+07	3	1
C2-01	chr7	3.48123e+07	35526171	10	1
C2-01	chr7	35526171	58054331	3	1
C2-01	chr7	61054331	159001593	3	1
C2-01	chr8	579428	43838887	2	1
C2-01	chr8	46838887	123026131	2	1
C2-01	chr8	123026131	146149476	3	1
C2-01	chr9	115190	47367678	3	1
C2-01	chr9	50367680	139996714	2	1
C2-01	chr10	131979	39254935	3	1
C2-01	chr10	42254935	135037767	3	1
C2-01	chr11	194696	51644205	3	1
C2-01	chr11	54644205	134353496	3	1
C2-01	chr12	418826	34856694	3	1
C2-01	chr12	37856694	133263825	3	1
C2-01	chr13	19000001	114838999	2	1
C2-01	chr14	19000001	107112442	2	1
C2-01	chr15	20000001	101636687	2	1
C2-01	chr16	326455	35335801	2	1
C2-01	chr16	38335801	5.71295e+07	2	1
C2-01	chr16	5.71295e+07	89877572	1	0
C2-01	chr17	164578	22263006	2	0
C2-01	chr17	25263006	80926365	2	0
C2-01	chr18	14110	15460898	3	1
C2-01	chr18	18460898	78010194	3	1
C2-01	chr19	310582	24681781	2	1
C2-01	chr19	27681783	3.12243e+07	5	1
C2-01	chr19	3.12243e+07	3.58331e+07	2	1
C2-01	chr19	3.58331e+07	3.84819e+07	4	0
C2-01	chr19	3.84819e+07	3.99924e+07	7	1
C2-01	chr19	40741818	4.10605e+07	13	1
C2-01	chr19	4.10605e+07	4.13823e+07	4	2
C2-01	chr19	4.13823e+07	5.45649e+07	2	1
C2-01	chr19	5.45649e+07	5.55443e+07	3	0
C2-01	chr19	5.55443e+07	59054288	3	0
C2-01	chr20	402171	26369568	2	0
C2-01	chr20	29369570	61765464	4	2
C2-01	chr21	14288130	46808959	2	1
C2-01	chr22	16000001	2.9315e+07	2	0
C2-01	chr22	2.9315e+07	50017234	1	0
C2-01	chr23	2320453	58632012	1	0
C2-01	chr23	61632012	152156144	1	0
C2-02	chr1	924199	121535433	2	1
C2-02	chr1	124535435	152281250	7	2
C2-02	chr1	152281250	249097940	2	1
C2-02	chr2	197543	421378	67	1
C2-02	chr2	421378	4.25006e+07	3	1
C2-02	chr2	4.25006e+07	4.4047e+07	7	3
C2-02	chr2	4.4047e+07	65777286	2	1
C2-02	chr2	65777286	66062911	9	4
C2-02	chr2	66062911	92326171	2	1
C2-02	chr2	95326171	140496319	2	1
C2-02	chr2	140496319	1.4155e+08	2	0
C2-02	chr2	1.4155e+08	243009807	2	1
C2-02	chr3	142131	90504853	2	1
C2-02	chr3	93504855	197851621	3	1
C2-02	chr4	329686	49660116	1	0
C2-02	chr4	52660118	1.15005e+08	2	1
C2-02	chr4	1.19315e+08	1.90086e+08	3	1
C2-02	chr4	1.90086e+08	190878742	48	5
C2-02	chr5	256451	14548795	3	1
C2-02	chr5	14548795	1.46353e+07	262	2
C2-02	chr5	1.46353e+07	46405640	3	1
C2-02	chr5	49405642	170714941	2	0
C2-02	chr5	1.70833e+08	174988597	2	0
C2-02	chr5	1.76681e+08	180057538	1	0
C2-02	chr6	675873	31218247	2	1
C2-02	chr6	31218247	46856210	6	2
C2-02	chr6	46856210	58830165	1	0
C2-02	chr6	61830167	170530518	2	1
C2-02	chr7	1396872	5.52343e+07	2	1
C2-02	chr7	5.52353e+07	58054331	2	1
C2-02	chr7	61054331	159001738	2	1
C2-02	chr8	339414	3.8315e+07	1	0
C2-02	chr8	3.8315e+07	38324829	7	3
C2-02	chr8	38324829	43838887	2	1
C2-02	chr8	46838887	146149476	2	1
C2-02	chr9	115166	22986993	2	1
C2-02	chr9	2.47701e+07	47367678	2	1
C2-02	chr9	50367680	139996838	2	1
C2-02	chr10	393167	39254934	2	1
C2-02	chr10	42254936	122879578	1	0
C2-02	chr10	122879578	123242591	9	4
C2-02	chr10	123242591	134926222	3	1
C2-02	chr11	194608	51644205	2	1
C2-02	chr11	54644205	134916988	2	1
C2-02	chr12	406292	34856694	4	1
C2-02	chr12	37856694	6.87156e+07	4	1
C2-02	chr12	69855350	83948009	5	1
C2-02	chr12	83948009	133263825	1	0
C2-02	chr13	19000001	114839055	1	0
C2-02	chr14	19000001	35715003	3	1
C2-02	chr14	35715003	36417725	15	1
C2-02	chr14	36417725	68353283	1	0
C2-02	chr14	69421636	107112442	2	1
C2-02	chr15	20000001	98932794	1	0
C2-02	chr15	98932794	101636714	6	3
C2-02	chr16	900680	35335801	1	0
C2-02	chr16	38335801	89300182	1	0
C2-02	chr17	164466	6981825	1	0
C2-02	chr17	6981825	8.11224e+06	4	2
C2-02	chr17	8.11224e+06	22263005	1	0
C2-02	chr17	25263007	81024582	2	0
C2-02	chr18	14110	15460897	2	0
C2-02	chr18	18460899	22017504	6	3
C2-02	chr18	22017504	3.9367e+07	1	0
C2-02	chr18	3.9367e+07	4.27698e+07	5	1
C2-02	chr18	4.27698e+07	78010194	2	1
C2-02	chr19	310568	24681781	1	0
C2-02	chr19	27681783	59052105	2	1
C2-02	chr20	402171	26369568	2	1
C2-02	chr20	29369570	62211324	3	1
C2-02	chr21	14288130	48022230	2	1
C2-02	chr22	16000001	50563140	1	0
C2-02	chr23	933456	58632012	1	0
C2-02	chr23	61632012	155232838	1	0
C2-03	chr1	924111	3097644	2	1
C2-03	chr1	3097644	3444428	6	0
C2-03	chr1	3444428	121535434	2	1
C2-03	chr1	124535434	2.05724e+08	2	1
C2-03	chr1	2.05724e+08	249097965	1	0
C2-03	chr2	197504	9355064	1	0
C2-03	chr2	9355064	12127457	3	0
C2-03	chr2	12127457	3.78233e+07	2	0
C2-03	chr2	3.78233e+07	92326171	2	1
C2-03	chr2	95326171	109600803	2	1
C2-03	chr2	109600803	112506102	0	0
C2-03	chr2	112506102	1.93416e+08	2	0
C2-03	chr2	1.93416e+08	1.98603e+08	3	0
C2-03	chr2	1.98603e+08	215610091	2	0
C2-03	chr2	215610091	243009807	1	0
C2-03	chr3	142069	1.25465e+07	3	1
C2-03	chr3	1.25465e+07	1.42007e+07	4	1
C2-03	chr3	1.42007e+07	36394016	3	1
C2-03	chr3	36394016	90504854	2	1
C2-03	chr3	93504854	116589316	2	1
C2-03	chr3	116589316	180481805	3	1
C2-03	chr3	180481805	197851897	1	0
C2-03	chr4	896486	49660117	2	1
C2-03	chr4	52660117	74739090	2	1
C2-03	chr4	74739090	157809777	1	0
C2-03	chr4	157809777	190899601	2	1
C2-03	chr5	225768	46405641	2	1
C2-03	chr5	49405641	7.82769e+07	2	1
C2-03	chr5	7.82769e+07	1.04757e+08	3	1
C2-03	chr5	1.04757e+08	140240974	1	0
C2-03	chr5	140240974	150322072	2	0
C2-03	chr5	150322072	180698413	1	0
C2-03	chr6	675873	32060794	2	0
C2-03	chr6	32060794	58830166	2	1
C2-03	chr6	61830166	115533827	2	1
C2-03	chr6	115533827	1.38199e+08	1	0
C2-03	chr6	1.38199e+08	1.52358e+08	2	0
C2-03	chr6	1.52358e+08	1.57504e+08	1	0
C2-03	chr6	1.57504e+08	170530681	3	0
C2-03	chr7	1396983	3.9571e+07	1	0
C2-03	chr7	3.9571e+07	55234071	2	1
C2-03	chr7	55234071	5.52356e+07	8	2
C2-03	chr7	5.52356e+07	58054331	2	1
C2-03	chr7	61054331	80607461	2	1
C2-03	chr7	80607461	91256242	1	0
C2-03	chr7	91256242	1.36333e+08	2	1
C2-03	chr7	1.36333e+08	1.46586e+08	3	1
C2-03	chr7	1.46586e+08	159088029	1	0
C2-03	chr8	579457	1.69904e+07	1	0
C2-03	chr8	1.69904e+07	43838886	2	1
C2-03	chr8	46838888	8.60011e+07	3	1
C2-03	chr8	8.60011e+07	113513417	4	1
C2-03	chr8	113513417	129030925	6	1
C2-03	chr8	129030925	143957036	4	1
C2-03	chr8	143957036	145180769	3	1
C2-03	chr9	115166	47367679	2	1
C2-03	chr9	50367679	98210540	2	1
C2-03	chr9	98210540	1.00448e+08	3	1
C2-03	chr9	1.00448e+08	1.23914e+08	2	1
C2-03	chr9	1.23914e+08	129828946	1	0
C2-03	chr9	129828946	135917795	2	1
C2-03	chr9	135917795	140387374	1	0
C2-03	chr9	140387374	140675956	4	2
C2-03	chr10	131993	39254935	2	1
C2-03	chr10	42254935	5.15146e+07	2	1
C2-03	chr10	5.15146e+07	134926480	1	0
C2-03	chr11	194696	16967630	1	0
C2-03	chr11	16967630	51644205	2	1
C2-03	chr11	54644205	8.00716e+07	2	1
C2-03	chr11	8.00716e+07	97429788	1	0
C2-03	chr11	97429788	134917168	2	1
C2-03	chr12	2365071	3.37858e+06	2	0
C2-03	chr12	3.37858e+06	27852571	1	0
C2-03	chr12	27852571	34856693	2	1
C2-03	chr12	37856695	133220357	1	0
C2-03	chr13	19000001	25172864	2	1
C2-03	chr13	25172864	2.88791e+07	3	1
C2-03	chr13	2.88791e+07	115086044	1	0
C2-03	chr14	19000001	5.70065e+07	2	1
C2-03	chr14	5.70065e+07	84506319	1	0
C2-03	chr14	84506319	95215630	2	0
C2-03	chr14	95215630	106168153	2	1
C2-03	chr15	20000001	2.29078e+07	3	0
C2-03	chr15	2.29078e+07	62495707	1	0
C2-03	chr15	62495707	6.99849e+07	2	0
C2-03	chr15	6.99849e+07	93555795	1	0
C2-03	chr15	93555795	102304812	2	1
C2-03	chr16	900680	35335800	2	1
C2-03	chr16	38335802	89805390	1	0
C2-03	chr17	164514	22263006	1	0
C2-03	chr17	25263006	5.6439e+07	1	0
C2-03	chr17	56562182	71189828	2	0
C2-03	chr17	71189828	80926319	3	0
C2-03	chr18	14110	15460897	2	0
C2-03	chr18	18460899	77555525	1	0
C2-03	chr19	310568	1.00744e+06	3	0
C2-03	chr19	1.00744e+06	6578638	1	0
C2-03	chr19	6578638	24681782	2	1
C2-03	chr19	27681782	55544248	2	1
C2-03	chr19	55544248	55544815	12	3
C2-03	chr19	55544815	59054288	2	1
C2-03	chr20	1350672	26369569	3	1
C2-03	chr20	29369569	45030199	3	1
C2-03	chr20	45030199	62804845	3	0
C2-03	chr21	10638170	11288128	2	0
C2-03	chr21	14288130	48022230	2	1
C2-03	chr22	16000001	3.62157e+07	1	0
C2-03	chr22	3.62157e+07	51115863	2	0
C2-03	chr23	324245	58632012	2	1
C2-03	chr23	61632012	8.35068e+07	2	1
C2-03	chr23	8.35068e+07	9.58158e+07	3	1
C2-03	chr23	9.58158e+07	155232838	2	1
C2-04	chr1	814077	121535433	3	1
C2-04	chr1	124535435	151097157	4	2
C2-04	chr1	151097157	2.30936e+08	3	1
C2-04	chr1	231147035	249097940	3	1
C2-04	chr2	197604	421378	24	2
C2-04	chr2	421378	92326171	3	1
C2-04	chr2	95326171	1.12506e+08	3	1
C2-04	chr2	1.12506e+08	1.13346e+08	12	3
C2-04	chr2	1.13346e+08	178129228	3	1
C2-04	chr2	178129228	1.79729e+08	5	2
C2-04	chr2	1.79729e+08	243009807	3	1
C2-04	chr3	627453	11924853	2	1
C2-04	chr3	1.19253e+07	90504853	2	1
C2-04	chr3	93504855	1.01621e+08	3	1
C2-04	chr3	1.01621e+08	1.95438e+08	5	2
C2-04	chr3	1.95438e+08	195711415	13	5
C2-04	chr3	195711415	197851621	6	1
C2-04	chr4	329686	1808413	4	1
C2-04	chr4	1808413	49660116	2	1
C2-04	chr4	52660118	190899582	3	1
C2-04	chr5	225768	46405640	6	2
C2-04	chr5	49405642	52252446	5	2
C2-04	chr5	52252446	1.40307e+08	2	1
C2-04	chr5	1.40307e+08	1.40999e+08	4	2
C2-04	chr5	1.40999e+08	180698138	2	1
C2-04	chr6	675701	2.58797e+06	13	0
C2-04	chr6	2.58797e+06	1.89492e+07	3	0
C2-04	chr6	1.89492e+07	29826293	4	2
C2-04	chr6	29826293	2.98762e+07	4	1
C2-04	chr6	2.98762e+07	3.31793e+07	4	2
C2-04	chr6	3.31793e+07	5.06769e+07	3	0
C2-04	chr6	5.06769e+07	5.1788e+07	8	3
C2-04	chr6	5.1788e+07	58830165	5	2
C2-04	chr6	61830167	7.2064e+07	4	1
C2-04	chr6	7.2064e+07	7.79341e+07	7	1
C2-04	chr6	7.79341e+07	170530506	2	1
C2-04	chr7	1396872	58054331	3	1
C2-04	chr7	61054331	1.57992e+08	3	1
C2-04	chr7	1.57992e+08	159088029	5	1
C2-04	chr8	339414	43838886	1	0
C2-04	chr8	46838888	5.34416e+07	3	1
C2-04	chr8	5.34416e+07	5.83979e+07	5	2
C2-04	chr8	5.83979e+07	125232543	3	1
C2-04	chr8	125232543	142408424	4	2
C2-04	chr8	142408424	145011973	3	1
C2-04	chr8	145011973	145742879	4	2
C2-04	chr9	115166	47367678	3	1
C2-04	chr9	50367680	139997386	2	1
C2-04	chr10	393010	1.93862e+07	5	1
C2-04	chr10	1.93862e+07	29637752	4	1
C2-04	chr10	29637752	2.9828e+07	22	4
C2-04	chr10	2.9828e+07	39254934	4	1
C2-04	chr10	42254936	4.3403e+07	2	0
C2-04	chr10	4.3403e+07	131532055	2	1
C2-04	chr10	131532055	134926480	3	1
C2-04	chr11	194608	51644205	2	0
C2-04	chr11	54644205	6.99436e+07	2	0
C2-04	chr11	6.99436e+07	7.21132e+07	2	0
C2-04	chr11	7.21132e+07	103479552	2	0
C2-04	chr11	103479552	105366438	3	0
C2-04	chr11	105366438	121818161	3	1
C2-04	chr11	121818161	134916988	2	0
C2-04	chr12	417299	2.84037e+07	2	1
C2-04	chr12	2.84037e+07	34856693	4	2
C2-04	chr12	37856695	40803136	3	1
C2-04	chr12	4.0946e+07	52305736	3	1
C2-04	chr12	52870877	67082947	3	1
C2-04	chr12	67082947	69855404	14	0
C2-04	chr12	69855404	81053024	4	1
C2-04	chr12	81053024	133263825	3	1
C2-04	chr13	19000001	115086044	2	0
C2-04	chr14	19000001	2.47434e+07	3	1
C2-04	chr14	2.47434e+07	96849979	2	1
C2-04	chr14	96849979	107112442	3	1
C2-04	chr15	20000001	102304742	2	1
C2-04	chr16	326525	35335801	3	1
C2-04	chr16	38335801	7.03217e+07	3	1
C2-04	chr16	7.03217e+07	89877269	2	1
C2-04	chr17	164527	6032510	1	0
C2-04	chr17	6032510	22263006	2	0
C2-04	chr17	25263006	81024582	2	0
C2-04	chr18	14148	15460897	3	1
C2-04	chr18	18460899	2.10808e+07	4	2
C2-04	chr18	2.10808e+07	77555525	3	1
C2-04	chr19	310568	1.03477e+07	2	0
C2-04	chr19	1.03477e+07	10610968	3	1
C2-04	chr19	10610968	15315249	5	2
C2-04	chr19	15315249	18367286	7	2
C2-04	chr19	18367286	22286521	2	0
C2-04	chr19	22286521	24681781	6	1
C2-04	chr19	27681783	3.12243e+07	10	2
C2-04	chr19	3.12243e+07	55544295	3	1
C2-04	chr19	55544295	58799652	6	2
C2-04	chr20	402171	26369569	4	2
C2-04	chr20	29369569	62804845	4	2
C2-04	chr21	14288130	20794508	9	1
C2-04	chr21	20794508	46808884	3	1
C2-04	chr22	16000001	2.041e+07	2	0
C2-04	chr22	2.041e+07	23654110	5	0
C2-04	chr22	23654110	24656954	2	0
C2-04	chr22	24656954	2.95908e+07	1	0
C2-04	chr22	2.95908e+07	29847343	3	0
C2-04	chr22	31071661	4.15011e+07	3	0
C2-04	chr22	41517784	41575209	1	0
C2-04	chr22	41575209	4.25313e+07	2	0
C2-04	chr22	4.25313e+07	50563140	1	0
C2-04	chr23	324656	4.18341e+07	1	0
C2-04	chr23	4.18341e+07	58632011	4	2
C2-04	chr23	61632013	130647207	2	1
C2-04	chr23	130647207	146052295	4	2
C2-04	chr23	146052295	154977261	3	1
C2-05	chr1	924235	2.91431e+07	1	0
C2-05	chr1	2.91431e+07	121535434	2	1
C2-05	chr1	124535434	1.87487e+08	2	1
C2-05	chr1	1.87487e+08	1.95885e+08	3	1
C2-05	chr1	1.95885e+08	249097940	4	2
C2-05	chr2	197504	92326171	2	1
C2-05	chr2	95326171	227967433	2	1
C2-05	chr2	227967433	243009699	4	1
C2-05	chr3	1947774	4.08947e+07	1	0
C2-05	chr3	4.08947e+07	90504854	2	1
C2-05	chr3	93504854	197851621	2	1
C2-05	chr4	329686	49660116	3	1
C2-05	chr4	52660118	190878661	2	1
C2-05	chr5	230980	46405640	7	2
C2-05	chr5	49405642	180057876	2	1
C2-05	chr6	3402843	39133915	7	1
C2-05	chr6	39133915	58830166	2	1
C2-05	chr6	61830166	80315819	2	1
C2-05	chr6	80315819	1.7047e+08	1	0
C2-05	chr6	1.7047e+08	170530506	9	2
C2-05	chr7	1396872	6783952	3	1
C2-05	chr7	6823957	55233632	2	1
C2-05	chr7	55233632	5.52356e+07	14	5
C2-05	chr7	5.52356e+07	58054331	2	1
C2-05	chr7	61054331	159001593	2	1
C2-05	chr8	1551772	3.78244e+07	1	0
C2-05	chr8	3.78244e+07	43838887	2	1
C2-05	chr8	46838887	142642785	2	1
C2-05	chr8	142642785	143544155	19	3
C2-05	chr8	143544155	145742514	3	1
C2-05	chr9	115166	47367678	2	1
C2-05	chr9	50367680	137716425	2	1
C2-05	chr9	137716425	139996714	1	0
C2-05	chr10	393010	39254935	2	1
C2-05	chr10	42254935	134926228	2	1
C2-05	chr11	194700	51644205	2	1
C2-05	chr11	54644205	133657931	2	1
C2-05	chr12	406292	34856693	3	1
C2-05	chr12	37856695	52640554	2	1
C2-05	chr12	52640554	6.79636e+07	1	0
C2-05	chr12	6.79636e+07	1.03908e+08	2	1
C2-05	chr12	1.03908e+08	133263825	4	1
C2-05	chr13	19000001	112803400	1	0
C2-05	chr14	19000001	73223119	2	1
C2-05	chr14	73223119	106168153	3	1
C2-05	chr15	20000001	34893334	3	1
C2-05	chr15	34893334	90349558	1	0
C2-05	chr16	900680	35335800	2	1
C2-05	chr16	38335802	89999919	1	0
C2-05	chr17	164578	22263005	1	0
C2-05	chr17	25263007	41234947	3	1
C2-05	chr17	41234947	41242684	7	3
C2-05	chr17	41242684	7.16278e+07	2	1
C2-05	chr17	7.16278e+07	8.0108e+07	3	1
C2-05	chr17	8.0108e+07	81024452	14	2
C2-05	chr18	14110	15460898	2	1
C2-05	chr18	18460898	77555582	2	1
C2-05	chr19	310582	24681781	2	1
C2-05	chr19	27681783	3.97166e+07	3	1
C2-05	chr19	41353368	4.13822e+07	3	0
C2-05	chr19	4.13822e+07	5.52793e+07	1	0
C2-05	chr19	55544248	56628814	7	2
C2-05	chr20	1496473	26369569	2	1
C2-05	chr20	29369569	61765447	2	1
C2-05	chr21	14288130	48022144	2	1
C2-05	chr22	16000001	49551650	2	1
C2-05	chr23	324245	58632012	2	1
C2-05	chr23	61632012	153010224	2	1
C2-06	chr1	924111	55612888	2	1
C2-06	chr1	55612888	100853756	3	1
C2-06	chr1	100853756	120022988	1	0
C2-06	chr1	1.20535e+08	121535433	1	0
C2-06	chr1	124535435	249097842	2	1
C2-06	chr2	197712	4.25006e+07	2	1
C2-06	chr2	4.25006e+07	44046920	4	2
C2-06	chr2	44046920	92326171	2	1
C2-06	chr2	95326171	1.09199e+08	2	1
C2-06	chr2	1.11953e+08	198300015	2	1
C2-06	chr2	198300015	2.05489e+08	1	0
C2-06	chr2	2.05489e+08	208029124	4	2
C2-06	chr2	208029124	214303306	2	1
C2-06	chr2	214303306	2.19246e+08	3	1
C2-06	chr2	2.19246e+08	243009807	2	1
C2-06	chr3	2624170	10077465	2	1
C2-06	chr3	10077465	11924853	1	0
C2-06	chr3	11924853	77341925	2	1
C2-06	chr3	77341925	77345138	12	2
C2-06	chr3	77345138	90504854	2	1
C2-06	chr3	93504854	197851621	2	1
C2-06	chr4	329686	49660116	2	1
C2-06	chr4	52660118	190878808	3	1
C2-06	chr5	225768	46405641	3	1
C2-06	chr5	49405641	6.63694e+07	3	1
C2-06	chr5	6.63694e+07	67922882	5	2
C2-06	chr5	67922882	1.77204e+08	2	1
C2-06	chr5	1.77204e+08	180698235	1	0
C2-06	chr6	675873	3.12183e+07	2	1
C2-06	chr6	3.12183e+07	31324224	7	0
C2-06	chr6	31324224	58830166	2	1
C2-06	chr6	61830166	117609552	2	1
C2-06	chr6	117609552	1.19667e+08	1	0
C2-06	chr6	1.19667e+08	1.7047e+08	2	1
C2-06	chr6	1.7047e+08	170530506	8	0
C2-06	chr7	1396637	58054330	2	1
C2-06	chr7	61054332	7.64935e+07	2	1
C2-06	chr7	7.64935e+07	8.31668e+07	4	2
C2-06	chr7	8.31668e+07	159001593	2	1
C2-06	chr8	339433	580595	8	2
C2-06	chr8	580595	43838887	2	1
C2-06	chr8	46838887	1.42453e+08	2	1
C2-06	chr8	1.42453e+08	145011736	1	0
C2-06	chr8	145011736	146149476	2	1
C2-06	chr9	115190	47367679	2	1
C2-06	chr9	50367679	97587389	2	1
C2-06	chr9	97587389	9.88055e+07	4	2
C2-06	chr9	9.88055e+07	139997386	2	1
C2-06	chr10	393010	39254934	2	1
C2-06	chr10	42254936	4.40156e+07	1	0
C2-06	chr10	4.40156e+07	46647398	3	1
C2-06	chr10	46647398	51779393	0	0
C2-06	chr10	51779393	135037767	2	1
C2-06	chr11	194598	4.51233e+07	2	1
C2-06	chr11	4.51233e+07	4.54503e+07	12	2
C2-06	chr11	4.54503e+07	51644204	1	0
C2-06	chr11	54644206	134916988	2	1
C2-06	chr12	531379	34856694	2	1
C2-06	chr12	37856694	133818496	2	1
C2-06	chr13	19000001	115086044	2	1
C2-06	chr14	19000001	3.5715e+07	2	1
C2-06	chr14	3.5715e+07	36417811	6	2
C2-06	chr14	36417811	9.51172e+07	2	1
C2-06	chr14	9.51172e+07	96850025	4	2
C2-06	chr14	96850025	107112442	2	1
C2-06	chr15	20000001	100309782	2	1
C2-06	chr15	100309782	102304812	5	2
C2-06	chr16	326525	35335801	2	1
C2-06	chr16	38335801	8.46013e+07	2	1
C2-06	chr16	8.46013e+07	8.68677e+07	5	2
C2-06	chr16	8.68677e+07	89869761	1	0
C2-06	chr17	164466	22263005	2	1
C2-06	chr17	25263007	29482988	1	0
C2-06	chr17	29482988	37681638	2	1
C2-06	chr17	37681638	3.82611e+07	1	0
C2-06	chr17	3.82611e+07	63308272	2	1
C2-06	chr17	63308272	6.48201e+07	4	2
C2-06	chr17	6.48201e+07	6.6196e+07	2	1
C2-06	chr17	6.6196e+07	66536816	5	2
C2-06	chr17	66536816	81024582	3	1
C2-06	chr18	14110	15460897	1	0
C2-06	chr18	18460899	3.9367e+07	2	1
C2-06	chr18	3.9367e+07	43006410	4	2
C2-06	chr18	43006410	78010194	2	1
C2-06	chr19	310620	11143995	2	1
C2-06	chr19	11143995	1.53817e+07	3	1
C2-06	chr19	1.53817e+07	20487643	2	1
C2-06	chr19	20487643	21662526	5	2
C2-06	chr19	21662526	24681781	1	0
C2-06	chr19	27681783	3.40563e+07	2	1
C2-06	chr19	3.40563e+07	37992595	3	1
C2-06	chr19	37992595	4.10605e+07	1	0
C2-06	chr19	4.10605e+07	4.13688e+07	9	4
C2-06	chr19	4.13688e+07	5.55442e+07	2	1
C2-06	chr19	5.55442e+07	55544815	20	3
C2-06	chr19	55544815	59054288	3	1
C2-06	chr20	1496473	26369569	2	1
C2-06	chr20	29369569	62211235	2	1
C2-06	chr21	10638170	11288128	3	0
C2-06	chr21	14288130	4.28621e+07	2	1
C2-06	chr21	4.28621e+07	43129663	1	0
C2-06	chr21	43129663	48022230	2	1
C2-06	chr22	16000001	49551659	2	1
C2-06	chr23	324245	58632012	2	1
C2-06	chr23	61632012	154977261	2	1
C2-07	chr1	924194	121535434	2	1
C2-07	chr1	124535434	2.30936e+08	2	1
C2-07	chr1	2.31147e+08	249097965	2	1
C2-07	chr2	197479	1.21275e+07	3	1
C2-07	chr2	1.21275e+07	8.91455e+07	2	1
C2-07	chr2	8.91455e+07	92326170	1	0
C2-07	chr2	95326172	110434622	3	1
C2-07	chr2	110434622	1.13346e+08	5	2
C2-07	chr2	1.13346e+08	1.59508e+08	2	1
C2-07	chr2	1.59508e+08	198602772	3	1
C2-07	chr2	198602772	239094339	2	1
C2-07	chr2	239094339	243009807	1	0
C2-07	chr3	1071362	90504853	2	1
C2-07	chr3	93504855	1.60991e+08	3	1
C2-07	chr3	1.60991e+08	1.78921e+08	5	1
C2-07	chr3	1.78921e+08	197851897	3	0
C2-07	chr4	896486	49660117	2	1
C2-07	chr4	52660117	146931944	2	1
C2-07	chr4	146931944	1.47208e+08	20	3
C2-07	chr4	1.47208e+08	1.84807e+08	2	1
C2-07	chr4	1.84807e+08	1.8578e+08	5	2
C2-07	chr4	1.8578e+08	1.90086e+08	2	0
C2-07	chr4	1.90086e+08	190878808	12	3
C2-07	chr5	1279964	14548795	4	1
C2-07	chr5	14548795	1.46353e+07	96	2
C2-07	chr5	1.46353e+07	46405640	4	1
C2-07	chr5	49405642	180058008	3	1
C2-07	chr6	675701	2.96931e+07	4	1
C2-07	chr6	2.96931e+07	2.98562e+07	0	0
C2-07	chr6	2.98562e+07	2.98588e+07	15	5
C2-07	chr6	2.98588e+07	58830165	2	1
C2-07	chr6	61830167	170530639	2	0
C2-07	chr7	746451	58054331	2	1
C2-07	chr7	61054331	159001593	2	1
C2-07	chr8	339433	936514	12	2
C2-07	chr8	936514	43838886	1	0
C2-07	chr8	46838888	145739149	3	0
C2-07	chr9	1200703	47367678	3	1
C2-07	chr9	6.88312e+07	139997419	2	1
C2-07	chr10	131993	39254934	3	1
C2-07	chr10	42254936	134926042	2	1
C2-07	chr10	134926042	135037845	10	1
C2-07	chr11	194598	51644204	2	1
C2-07	chr11	54644206	134916988	3	1
C2-07	chr12	406292	9500211	4	2
C2-07	chr12	9500211	28403735	2	1
C2-07	chr12	28403735	34856693	4	2
C2-07	chr12	37856695	1.14492e+08	2	1
C2-07	chr12	1.14492e+08	1.14843e+08	29	4
C2-07	chr12	1.14843e+08	133818496	2	1
C2-07	chr13	19000001	1.1007e+08	2	0
C2-07	chr13	1.1007e+08	114838999	3	0
C2-07	chr14	19000001	36417437	3	1
C2-07	chr14	36417437	36417811	32	0
C2-07	chr14	36417811	106866565	2	1
C2-07	chr15	20000001	101636687	2	0
C2-07	chr16	900680	35335801	2	1
C2-07	chr16	38335801	89849480	2	1
C2-07	chr17	164527	22263006	2	0
C2-07	chr17	25263006	81024582	2	0
C2-07	chr18	14110	15460898	2	1
C2-07	chr18	18460898	78010194	2	1
C2-07	chr19	310582	24681782	2	1
C2-07	chr19	27681782	4.12532e+07	2	1
C2-07	chr19	4.12532e+07	4.13688e+07	9	4
C2-07	chr19	4.13688e+07	5.47624e+07	2	1
C2-07	chr19	5.47624e+07	59054288	9	2
C2-07	chr20	402171	26369568	2	1
C2-07	chr20	29369570	62804838	3	1
C2-07	chr21	14288130	46808959	2	1
C2-07	chr22	16000001	21272540	1	0
C2-07	chr22	21272540	44696257	2	0
C2-07	chr22	44696257	50563140	1	0
C2-07	chr23	324245	58632011	3	1
C2-07	chr23	61632013	155232838	2	0
C2-08	chr1	814077	2.86481e+06	4	0
C2-08	chr1	2.86481e+06	3.44447e+06	20	4
C2-08	chr1	3.44447e+06	15829494	4	2
C2-08	chr1	16482691	121535434	4	2
C2-08	chr1	124535434	2.44449e+08	4	2
C2-08	chr1	2.44449e+08	249097831	2	1
C2-08	chr2	197543	421378	24	5
C2-08	chr2	421378	30491146	3	1
C2-08	chr2	30491146	43516443	4	2
C2-08	chr2	43516443	4.37723e+07	7	3
C2-08	chr2	4.37723e+07	87960041	4	2
C2-08	chr2	87960041	92326170	2	1
C2-08	chr2	9.84709e+07	1.0628e+08	4	2
C2-08	chr2	1.0628e+08	141673001	2	1
C2-08	chr2	141673001	148918120	5	1
C2-08	chr2	148918120	1.78613e+08	7	1
C2-08	chr2	1.78613e+08	198602772	5	0
C2-08	chr2	198602772	234678901	4	0
C2-08	chr2	234678901	242800900	5	0
C2-08	chr3	142131	5.29778e+07	3	0
C2-08	chr3	5.29778e+07	70801915	3	1
C2-08	chr3	70801915	76252685	4	2
C2-08	chr3	76252685	7.78708e+07	5	1
C2-08	chr3	7.78708e+07	90504854	4	2
C2-08	chr3	93504854	1.48883e+08	4	2
C2-08	chr3	1.48883e+08	156002494	13	2
C2-08	chr3	156002494	172399669	16	1
C2-08	chr3	172399669	195437423	13	2
C2-08	chr3	195437423	197114970	13	1
C2-08	chr4	896486	17687550	2	0
C2-08	chr4	17687550	3.53887e+07	4	0
C2-08	chr4	3.53887e+07	4.59337e+07	2	0
C2-08	chr4	4.59337e+07	49660116	5	2
C2-08	chr4	52660118	57644393	3	1
C2-08	chr4	57644393	8.96359e+07	4	2
C2-08	chr4	8.96359e+07	1.0547e+08	5	2
C2-08	chr4	1.0547e+08	1.67974e+08	2	0
C2-08	chr4	1.67974e+08	1.70021e+08	4	0
C2-08	chr4	1.70021e+08	1.85325e+08	2	0
C2-08	chr4	1.85325e+08	186485424	4	0
C2-08	chr4	186485424	1.87557e+08	2	0
C2-08	chr4	1.87557e+08	1.89254e+08	3	0
C2-08	chr4	1.89254e+08	190878661	7	2
C2-08	chr5	224656	14548741	5	2
C2-08	chr5	14548741	1.46353e+07	55	0
C2-08	chr5	1.46353e+07	46405640	5	2
C2-08	chr5	49405642	136848825	2	0
C2-08	chr5	136848825	148838183	5	0
C2-08	chr5	148838183	153970841	3	0
C2-08	chr5	153970841	170714941	5	0
C2-08	chr5	170714941	180698138	7	0
C2-08	chr6	675680	2.98574e+07	5	2
C2-08	chr6	2.98574e+07	32059974	5	1
C2-08	chr6	32059974	58830165	6	2
C2-08	chr6	61830167	100953556	5	2
C2-08	chr6	100953556	1.14101e+08	6	2
C2-08	chr6	1.14101e+08	1.17124e+08	7	3
C2-08	chr6	1.17124e+08	117654162	3	1
C2-08	chr6	117654162	134049314	4	1
C2-08	chr6	134049314	1.60927e+08	5	2
C2-08	chr6	1.60927e+08	170529490	3	0
C2-08	chr7	746451	25612935	2	0
C2-08	chr7	25612935	5.22254e+07	4	2
C2-08	chr7	5.22254e+07	55234071	7	2
C2-08	chr7	5.52353e+07	58054330	5	1
C2-08	chr7	61054332	85872666	4	2
C2-08	chr7	85872666	9.34006e+07	3	1
C2-08	chr7	9.34006e+07	98726300	5	1
C2-08	chr7	98726300	1.0236e+08	3	0
C2-08	chr7	1.0236e+08	133272879	5	1
C2-08	chr7	133272879	1.43588e+08	5	0
C2-08	chr7	1.43588e+08	149968388	6	1
C2-08	chr7	149968388	158100116	5	2
C2-08	chr7	158100116	159088029	15	3
C2-08	chr8	579451	1845486	6	0
C2-08	chr8	1845486	9542359	3	1
C2-08	chr8	9542359	3.05479e+07	2	0
C2-08	chr8	3.05479e+07	38292572	4	2
C2-08	chr8	38292572	3.83239e+07	6	3
C2-08	chr8	3.83239e+07	43838886	4	2
C2-08	chr8	46838888	9.09917e+07	5	2
C2-08	chr8	9.09917e+07	118624893	7	3
C2-08	chr8	118624893	1.39535e+08	9	2
C2-08	chr8	1.39535e+08	145742879	2	0
C2-08	chr9	115166	4928724	5	2
C2-08	chr9	4928724	7.45405e+06	3	1
C2-08	chr9	7.45405e+06	1.08789e+07	5	2
C2-08	chr9	1.08789e+07	22302483	2	0
C2-08	chr9	22302483	2.89975e+07	1	0
C2-08	chr9	2.89975e+07	47367679	4	2
C2-08	chr9	50367679	139996749	4	2
C2-08	chr10	131993	6.0705e+06	4	0
C2-08	chr10	6.0705e+06	2.3505e+07	2	0
C2-08	chr10	2.3505e+07	2.51021e+07	4	0
C2-08	chr10	2.51021e+07	2.96377e+07	1	0
C2-08	chr10	2.96377e+07	39254934	4	1
C2-08	chr10	42254936	5.27312e+07	3	1
C2-08	chr10	5.27312e+07	6.54744e+07	5	2
C2-08	chr10	6.54744e+07	112338934	3	0
C2-08	chr10	112338934	122879535	6	0
C2-08	chr10	122879535	124422458	10	0
C2-08	chr10	124422458	135037767	5	0
C2-08	chr11	194598	7.15601e+06	3	0
C2-08	chr11	7.15601e+06	32413510	4	2
C2-08	chr11	32454053	4.49895e+07	4	2
C2-08	chr11	4.49895e+07	4.54503e+07	10	3
C2-08	chr11	4.54503e+07	51644204	3	1
C2-08	chr11	54644206	101885919	4	2
C2-08	chr11	101885919	102099369	7	3
C2-08	chr11	102099369	1.07885e+08	4	2
C2-08	chr11	1.07885e+08	134916988	6	2
C2-08	chr12	406292	34856693	5	2
C2-08	chr12	37856695	1.1153e+08	4	2
C2-08	chr12	1.1153e+08	1.28504e+08	5	2
C2-08	chr12	1.28504e+08	133818496	6	2
C2-08	chr13	19000001	28775932	2	0
C2-08	chr13	28775932	4.98803e+07	3	0
C2-08	chr13	4.98803e+07	114838999	4	0
C2-08	chr14	19000001	2.08142e+07	6	2
C2-08	chr14	2.08142e+07	25502020	4	2
C2-08	chr14	25502020	2.59863e+07	9	4
C2-08	chr14	2.59863e+07	35715003	4	2
C2-08	chr14	35715003	36326616	7	3
C2-08	chr14	36326616	36417725	20	1
C2-08	chr14	36417725	68352851	4	2
C2-08	chr14	68352851	69421631	6	3
C2-08	chr14	69421631	75502583	2	1
C2-08	chr14	75502583	76381904	4	1
C2-08	chr14	76381904	95472951	3	1
C2-08	chr14	95472951	96849971	5	2
C2-08	chr14	96849971	107112442	3	1
C2-08	chr15	20000001	2.29078e+07	5	1
C2-08	chr15	2.29078e+07	2.60078e+07	3	1
C2-08	chr15	2.60078e+07	4.54646e+07	2	0
C2-08	chr15	4.54646e+07	7.14563e+07	3	1
C2-08	chr15	7.14563e+07	88990041	2	0
C2-08	chr15	88990041	9.89328e+07	4	1
C2-08	chr15	9.89328e+07	101636687	6	2
C2-08	chr16	326455	14939049	3	1
C2-08	chr16	14939049	35335800	4	2
C2-08	chr16	38335802	5.49553e+07	3	1
C2-08	chr16	5.49553e+07	89877269	2	0
C2-08	chr17	164514	1.34593e+07	4	0
C2-08	chr17	1.34593e+07	22263005	1	0
C2-08	chr17	25263007	5.30729e+07	4	0
C2-08	chr17	5.30729e+07	6.6196e+07	6	0
C2-08	chr17	6.65264e+07	80762621	5	0
C2-08	chr17	80762621	81024472	1	0
C2-08	chr18	14148	13134370	5	2
C2-08	chr18	13134370	14155085	10	2
C2-08	chr18	14155085	15460897	4	1
C2-08	chr18	18460899	3.9367e+07	4	2
C2-08	chr18	3.9367e+07	39647330	7	3
C2-08	chr18	39647330	78010194	4	2
C2-08	chr19	310582	9479366	2	0
C2-08	chr19	9479366	24681782	4	2
C2-08	chr19	27681782	52471476	4	2
C2-08	chr19	52471476	58799652	6	2
C2-08	chr20	402171	26369568	5	2
C2-08	chr20	29369570	4.39627e+07	4	2
C2-08	chr20	4.39627e+07	61347957	7	2
C2-08	chr21	14288130	48022230	4	0
C2-08	chr22	16000001	29123801	3	1
C2-08	chr22	29123801	3.20437e+07	5	2
C2-08	chr22	3.20437e+07	42522769	2	0
C2-08	chr22	42522769	4.25313e+07	4	2
C2-08	chr22	4.25313e+07	50563140	1	0
C2-08	chr23	324245	1.98482e+07	3	1
C2-08	chr23	1.98482e+07	58632012	3	1
C2-08	chr23	61632012	1.51445e+08	3	1
C2-08	chr23	1.51445e+08	155233098	7	2
C2-09	chr1	924194	1.40389e+07	2	1
C2-09	chr1	1.40389e+07	2.98851e+07	1	0
C2-09	chr1	2.98851e+07	121535433	2	1
C2-09	chr1	124535435	152760659	3	1
C2-09	chr1	152760659	2.30936e+08	2	1
C2-09	chr1	231147035	249098023	2	1
C2-09	chr2	197479	1.73904e+07	2	1
C2-09	chr2	1.73904e+07	34075743	1	0
C2-09	chr2	34075743	92326171	2	1
C2-09	chr2	95326171	109272949	2	1
C2-09	chr2	109272949	131952267	3	1
C2-09	chr2	131952267	169954411	2	0
C2-09	chr2	169954411	1.79133e+08	3	1
C2-09	chr2	1.79133e+08	194097475	5	1
C2-09	chr2	194097475	2.385e+08	2	1
C2-09	chr2	2.385e+08	243009807	3	1
C2-09	chr3	142069	90504854	2	1
C2-09	chr3	93504854	1.26917e+08	2	1
C2-09	chr3	1.26917e+08	195503969	3	1
C2-09	chr3	195503969	1.95711e+08	7	3
C2-09	chr3	1.95711e+08	197851621	3	1
C2-09	chr4	896486	3575873	2	1
C2-09	chr4	3575873	49660117	1	0
C2-09	chr4	52660117	144094920	1	0
C2-09	chr4	144094920	177000877	2	0
C2-09	chr4	177000877	190878742	1	0
C2-09	chr5	256472	14290645	2	1
C2-09	chr5	14290645	1.46353e+07	19	4
C2-09	chr5	1.46353e+07	46405640	2	1
C2-09	chr5	49405642	52043886	3	1
C2-09	chr5	52043886	106121478	1	0
C2-09	chr5	106121478	180698138	2	1
C2-09	chr6	2776995	1.08665e+07	2	1
C2-09	chr6	1.08665e+07	31323648	3	1
C2-09	chr6	31323648	3.13342e+07	9	0
C2-09	chr6	3.13342e+07	41740725	3	1
C2-09	chr6	41740725	58830166	2	1
C2-09	chr6	61830166	127185644	2	1
C2-09	chr6	127185644	1.60927e+08	1	0
C2-09	chr6	1.60927e+08	170530518	3	0
C2-09	chr7	746519	5156779	1	0
C2-09	chr7	5156779	6024460	0	0
C2-09	chr7	6024460	6783952	1	0
C2-09	chr7	6783952	6791311	6	3
C2-09	chr7	6791311	12803406	1	0
C2-09	chr7	12803406	2.25706e+07	2	0
C2-09	chr7	2.25706e+07	58054331	2	1
C2-09	chr7	61054331	159001593	2	1
C2-09	chr8	339414	3.14981e+07	1	0
C2-09	chr8	3.14981e+07	43838887	2	1
C2-09	chr8	46838887	51897893	2	1
C2-09	chr8	51897893	5.56494e+07	3	1
C2-09	chr8	5.56494e+07	85148758	1	0
C2-09	chr8	85148758	9.45669e+07	2	0
C2-09	chr8	9.45669e+07	98818203	4	2
C2-09	chr8	98818203	118344241	5	2
C2-09	chr8	118344241	146149476	7	3
C2-09	chr9	147623	3.38767e+07	1	0
C2-09	chr9	3.38767e+07	47367679	2	1
C2-09	chr9	50367679	1.39811e+08	2	1
C2-09	chr9	1.39811e+08	139996714	4	0
C2-09	chr10	393146	39254935	2	1
C2-09	chr10	42254935	124942030	2	1
C2-09	chr10	124942030	135037767	3	1
C2-09	chr11	194598	26469116	1	0
C2-09	chr11	26469116	4.49895e+07	2	1
C2-09	chr11	4.49895e+07	4.54504e+07	5	2
C2-09	chr11	4.54504e+07	51644205	2	1
C2-09	chr11	54644205	61935821	2	1
C2-09	chr11	61935821	62186543	5	2
C2-09	chr11	62186543	134917168	2	1
C2-09	chr12	404774	2.13225e+06	3	1
C2-09	chr12	2.13225e+06	3378528	4	0
C2-09	chr12	3378528	34856694	2	1
C2-09	chr12	37856694	4.14012e+07	2	1
C2-09	chr12	4.14012e+07	45981209	1	0
C2-09	chr12	45981209	48157129	2	0
C2-09	chr12	48157129	1.14492e+08	1	0
C2-09	chr12	1.14492e+08	1.14843e+08	7	0
C2-09	chr12	1.14843e+08	133263825	1	0
C2-09	chr13	19000001	115086044	1	0
C2-09	chr14	19000001	34457898	2	1
C2-09	chr14	34457898	3.64173e+07	3	1
C2-09	chr14	3.64173e+07	106049363	2	1
C2-09	chr15	20000001	101636687	2	1
C2-09	chr16	326455	3.84335e+06	3	1
C2-09	chr16	3.84335e+06	35335800	2	1
C2-09	chr16	38335802	89877269	1	0
C2-09	chr17	164578	22263006	1	0
C2-09	chr17	25263006	29502663	1	0
C2-09	chr17	29502663	29518480	2	0
C2-09	chr17	29518480	4.4032e+07	1	0
C2-09	chr17	4.4032e+07	7.35612e+07	2	0
C2-09	chr17	7.35612e+07	75478667	1	0
C2-09	chr17	75478667	81024582	4	0
C2-09	chr18	14110	15460898	2	1
C2-09	chr18	18460898	50793983	2	1
C2-09	chr18	50793983	76731554	1	0
C2-09	chr18	76731554	77555525	2	0
C2-09	chr19	310582	24681782	1	0
C2-09	chr19	27681782	41350115	1	0
C2-09	chr19	41350115	41381553	3	0
C2-09	chr19	41381553	58799652	1	0
C2-09	chr20	402171	1.13942e+06	3	0
C2-09	chr20	1.13942e+06	5161719	2	0
C2-09	chr20	5161719	7.62882e+06	1	0
C2-09	chr20	7.62882e+06	26369569	2	1
C2-09	chr20	29369569	59226476	2	1
C2-09	chr20	59226476	62804845	3	0
C2-09	chr21	14288130	1.73587e+07	3	1
C2-09	chr21	1.73587e+07	46808959	1	0
C2-09	chr22	16000001	51115863	2	1
C2-09	chr23	324245	58632012	2	1
C2-09	chr23	61632012	155232838	2	1
C2-10	chr1	924180	121535434	2	1
C2-10	chr1	124535434	249097965	2	1
C2-10	chr2	197504	35385698	1	0
C2-10	chr2	35385698	92326171	2	1
C2-10	chr2	95326171	1.15356e+08	2	1
C2-10	chr2	1.15356e+08	119859407	1	0
C2-10	chr2	119859407	1.40495e+08	2	1
C2-10	chr2	1.40495e+08	151913721	3	1
C2-10	chr2	151913721	189148444	2	1
C2-10	chr2	189148444	214303306	1	0
C2-10	chr2	214303306	235653020	2	0
C2-10	chr2	235653020	242800900	1	0
C2-10	chr3	627453	1.29845e+07	2	1
C2-10	chr3	1.29845e+07	14427901	1	0
C2-10	chr3	14427901	90504854	2	1
C2-10	chr3	93504854	133533817	2	1
C2-10	chr3	133533817	1.86269e+08	3	1
C2-10	chr3	1.86269e+08	197851611	1	0
C2-10	chr4	329686	49660116	2	1
C2-10	chr4	52660118	5.51393e+07	3	1
C2-10	chr4	5.51393e+07	5.52521e+07	4	1
C2-10	chr4	5.52521e+07	75666038	3	1
C2-10	chr4	75666038	146931944	1	0
C2-10	chr4	146931944	1.47208e+08	4	0
C2-10	chr4	1.47208e+08	189972135	1	0
C2-10	chr4	189972135	190878661	2	0
C2-10	chr5	256451	14548795	2	1
C2-10	chr5	14548795	1.46353e+07	15	5
C2-10	chr5	1.46353e+07	35859030	3	1
C2-10	chr5	35859030	46405641	2	1
C2-10	chr5	49405641	56176709	2	1
C2-10	chr5	56176709	8.43836e+07	1	0
C2-10	chr5	8.43836e+07	9.89659e+07	2	0
C2-10	chr5	99650351	180048056	2	0
C2-10	chr6	675680	18780688	4	2
C2-10	chr6	18780688	32797232	2	1
C2-10	chr6	32797232	58830166	2	1
C2-10	chr6	61830166	169313579	2	1
C2-10	chr6	169313579	170530518	2	0
C2-10	chr7	1396983	4.6985e+07	1	0
C2-10	chr7	4.6985e+07	55212719	2	1
C2-10	chr7	55212719	58054330	2	1
C2-10	chr7	61054332	159088029	2	1
C2-10	chr8	579379	26285233	1	0
C2-10	chr8	26285233	3.29519e+07	3	1
C2-10	chr8	3.29519e+07	37390756	2	0
C2-10	chr8	37390756	38321886	3	1
C2-10	chr8	38321886	43838887	2	1
C2-10	chr8	46838887	50494039	2	1
C2-10	chr8	50494039	59257528	3	1
C2-10	chr8	59257528	89496130	6	1
C2-10	chr8	89496130	92539725	4	1
C2-10	chr8	92990632	9.98495e+07	4	1
C2-10	chr8	9.98495e+07	105074054	5	1
C2-10	chr8	105074054	146149476	3	1
C2-10	chr9	115166	3.03446e+07	1	0
C2-10	chr9	3.03446e+07	47367678	2	0
C2-10	chr9	50367680	7.53257e+07	1	0
C2-10	chr9	7.53257e+07	116885641	2	1
C2-10	chr9	116885641	1.35802e+08	1	0
C2-10	chr9	1.35802e+08	138364390	2	0
C2-10	chr9	138364390	139533009	2	0
C2-10	chr9	139533009	139997419	5	0
C2-10	chr10	393010	3500259	2	1
C2-10	chr10	3500259	29637748	2	1
C2-10	chr10	29637748	2.9828e+07	9	2
C2-10	chr10	2.9828e+07	39254935	2	1
C2-10	chr10	42254935	1.22088e+08	2	1
C2-10	chr10	1.22088e+08	135037767	3	1
C2-10	chr11	194598	12978900	1	0
C2-10	chr11	12978900	51644205	2	1
C2-10	chr11	54644205	64833853	2	1
C2-10	chr11	64833853	134917197	3	1
C2-10	chr12	418777	34856694	2	1
C2-10	chr12	37856694	133818389	2	1
C2-10	chr13	19000001	110203704	1	0
C2-10	chr13	110203704	115086044	3	0
C2-10	chr14	19000001	20202169	1	0
C2-10	chr14	20202169	36326616	2	1
C2-10	chr14	36326616	36702197	5	2
C2-10	chr14	36702197	106168153	2	1
C2-10	chr15	20000001	5.64528e+07	1	0
C2-10	chr15	5.64528e+07	7.80835e+07	2	1
C2-10	chr15	7.80835e+07	9.13113e+07	1	0
C2-10	chr15	9.13113e+07	102311227	2	1
C2-10	chr16	326525	35335801	2	1
C2-10	chr16	38335801	62535117	2	1
C2-10	chr16	62535117	89877269	1	0
C2-10	chr17	164527	22263006	1	0
C2-10	chr17	25263006	3.32042e+07	1	0
C2-10	chr17	3.32042e+07	3.60972e+07	2	0
C2-10	chr17	3.60972e+07	7.58639e+07	1	0
C2-10	chr17	7.58639e+07	81024582	3	0
C2-10	chr18	14110	15460898	2	1
C2-10	chr18	18460898	78010194	2	1
C2-10	chr19	807395	6496042	1	0
C2-10	chr19	6496042	21662526	3	1
C2-10	chr19	21662526	24681782	2	1
C2-10	chr19	27681782	39015096	2	1
C2-10	chr19	39015096	4.12532e+07	1	0
C2-10	chr19	4.12532e+07	4.13815e+07	3	0
C2-10	chr19	4.13815e+07	59054288	1	0
C2-10	chr20	1350508	26369569	2	1
C2-10	chr20	29369569	3.97055e+07	2	1
C2-10	chr20	3.97055e+07	4.15518e+07	1	0
C2-10	chr20	4.15518e+07	62804845	2	1
C2-10	chr21	10638170	11288129	2	1
C2-10	chr21	14288129	3.83458e+07	2	1
C2-10	chr21	3.83458e+07	4.74154e+07	3	1
C2-10	chr21	4.74154e+07	48022230	3	1
C2-10	chr22	16000001	51115863	1	0
C2-10	chr23	933388	28774272	2	1
C2-10	chr23	28774272	58632012	1	0
C2-10	chr23	61632012	154977261	1	0
C2-11	chr1	924199	1.80825e+07	3	1
C2-11	chr1	1.80825e+07	28981733	1	0
C2-11	chr1	28981733	46876917	3	1
C2-11	chr1	46876917	4.87615e+07	2	0
C2-11	chr1	4.87615e+07	66088698	3	1
C2-11	chr1	66088698	121535434	2	1
C2-11	chr1	124535434	249097842	2	1
C2-11	chr2	197537	8272634	2	1
C2-11	chr2	8272634	22704358	1	0
C2-11	chr2	22704358	6.9508e+07	2	1
C2-11	chr2	6.9508e+07	7.46614e+07	1	0
C2-11	chr2	7.46614e+07	92326171	2	1
C2-11	chr2	95326171	1.57408e+08	2	1
C2-11	chr2	1.57408e+08	235919438	3	1
C2-11	chr2	235919438	238512343	2	1
C2-11	chr2	238512343	242800900	1	0
C2-11	chr3	142069	1.18405e+07	1	0
C2-11	chr3	1.18405e+07	90504853	2	1
C2-11	chr3	93504855	1.01867e+08	1	0
C2-11	chr3	1.01867e+08	155787030	2	1
C2-11	chr3	155787030	1.96664e+08	4	1
C2-11	chr3	1.96664e+08	197851621	3	1
C2-11	chr4	896486	43099136	1	0
C2-11	chr4	43099136	49660117	2	1
C2-11	chr4	52660117	5.62999e+07	2	1
C2-11	chr4	5.62999e+07	1.11616e+08	1	0
C2-11	chr4	1.11616e+08	1.47589e+08	2	0
C2-11	chr4	1.47589e+08	1.90086e+08	1	0
C2-11	chr4	1.90086e+08	190899582	4	0
C2-11	chr5	251258	1.10167e+07	3	1
C2-11	chr5	1.10167e+07	1.72508e+07	8	2
C2-11	chr5	1.72508e+07	46405640	2	1
C2-11	chr5	49405642	52639183	3	1
C2-11	chr5	52639183	92019381	1	0
C2-11	chr5	92019381	1.39937e+08	2	1
C2-11	chr5	1.39937e+08	146562588	3	1
C2-11	chr5	146562588	170714941	2	1
C2-11	chr5	170714941	170836092	3	1
C2-11	chr5	170836092	176874551	2	1
C2-11	chr5	176874551	180058008	1	0
C2-11	chr6	675701	32060464	3	1
C2-11	chr6	32060464	3.5434e+07	4	2
C2-11	chr6	3.5434e+07	58830165	2	1
C2-11	chr6	61830167	86951012	3	1
C2-11	chr6	86951012	1.17124e+08	1	0
C2-11	chr6	1.17124e+08	126210342	2	0
C2-11	chr6	126210342	170529490	1	0
C2-11	chr6	170529490	170530518	3	0
C2-11	chr7	746451	54269776	1	0
C2-11	chr7	54269776	5.52334e+07	2	1
C2-11	chr7	5.52334e+07	5.52356e+07	4	2
C2-11	chr7	5.52356e+07	58054331	2	1
C2-11	chr7	61054331	159088029	2	1
C2-11	chr8	339414	1.90892e+07	1	0
C2-11	chr8	1.90892e+07	43838887	2	1
C2-11	chr8	46838887	60976871	2	1
C2-11	chr8	60976871	99006977	1	0
C2-11	chr8	99006977	1.40058e+08	2	1
C2-11	chr8	1.40058e+08	145739152	2	0
C2-11	chr9	115133	47367678	2	1
C2-11	chr9	50367680	139997386	1	0
C2-11	chr10	393146	39254934	2	1
C2-11	chr10	43409813	112551945	1	0
C2-11	chr10	112551945	134926480	2	1
C2-11	chr11	194598	4.49895e+07	1	0
C2-11	chr11	4.49895e+07	4.54504e+07	4	1
C2-11	chr11	4.54504e+07	51644204	1	0
C2-11	chr11	54644206	1.03778e+08	2	1
C2-11	chr11	1.03778e+08	1.1765e+08	1	0
C2-11	chr11	1.1765e+08	134917197	2	1
C2-11	chr12	417299	34856694	2	1
C2-11	chr12	37856694	133218277	2	1
C2-11	chr13	19000001	3.50294e+07	1	0
C2-11	chr13	3.50294e+07	4.8899e+07	2	0
C2-11	chr13	4.8899e+07	48991250	4	0
C2-11	chr13	48991250	114839055	2	0
C2-11	chr14	19000001	32379661	2	1
C2-11	chr14	32379661	106168153	1	0
C2-11	chr15	20000001	2.28285e+07	2	1
C2-11	chr15	2.28285e+07	8.8668e+07	1	0
C2-11	chr15	8.8668e+07	98932794	2	0
C2-11	chr15	98932794	101636687	3	1
C2-11	chr16	326455	35335801	2	1
C2-11	chr16	38335801	89877269	2	1
C2-11	chr17	164514	22263006	1	0
C2-11	chr17	25263006	3.32042e+07	1	0
C2-11	chr17	3.32042e+07	38955325	2	0
C2-11	chr17	38955325	45020262	2	1
C2-11	chr17	45020262	81024472	2	0
C2-11	chr18	14110	15460898	2	1
C2-11	chr18	18460898	6.00521e+07	2	1
C2-11	chr18	6.00521e+07	6.08905e+07	3	1
C2-11	chr18	6.08905e+07	78010194	2	1
C2-11	chr19	310568	11142699	1	0
C2-11	chr19	11142699	15315249	2	1
C2-11	chr19	15454583	24681782	2	1
C2-11	chr19	27681782	55544248	2	1
C2-11	chr19	55544248	55544815	9	4
C2-11	chr19	55544815	59054288	2	1
C2-11	chr20	402171	26369568	2	1
C2-11	chr20	29369570	62211325	3	1
C2-11	chr21	14288130	46808959	2	1
C2-11	chr22	16000001	50017234	1	0
C2-11	chr23	324245	58632012	2	1
C2-11	chr23	61632012	1.48387e+08	2	1
C2-11	chr23	1.48387e+08	152774428	1	0
C2-11	chr23	152774428	155233098	2	1
C2-12	chr1	814045	121535434	2	1
C2-12	chr1	124535434	249098023	2	1
C2-12	chr2	197601	421378	13	0
C2-12	chr2	421378	92326171	2	1
C2-12	chr2	95326171	122386764	2	1
C2-12	chr2	122386764	1.24492e+08	5	1
C2-12	chr2	1.24492e+08	1.59508e+08	2	1
C2-12	chr2	1.59508e+08	2.07714e+08	3	1
C2-12	chr2	2.07714e+08	243009699	1	0
C2-12	chr3	627389	11924853	1	0
C2-12	chr3	11924853	11930669	13	4
C2-12	chr3	11930669	6.5906e+07	1	0
C2-12	chr3	6.5906e+07	90504853	2	1
C2-12	chr3	93504855	173114409	3	1
C2-12	chr3	173114409	197851621	3	0
C2-12	chr4	896486	49660117	1	0
C2-12	chr4	52660117	190899592	1	0
C2-12	chr5	230980	14548741	2	1
C2-12	chr5	14548741	1.46353e+07	26	3
C2-12	chr5	1.46353e+07	46405641	2	1
C2-12	chr5	49405641	180051118	2	1
C2-12	chr6	1976151	29855656	2	1
C2-12	chr6	29855656	2.98579e+07	6	2
C2-12	chr6	2.98579e+07	58830166	2	1
C2-12	chr6	61830166	1.12524e+08	2	1
C2-12	chr6	1.12524e+08	152182784	1	0
C2-12	chr6	152182784	170530681	3	1
C2-12	chr7	746519	10474207	1	0
C2-12	chr7	10474207	58054331	2	1
C2-12	chr7	61054331	156759415	2	1
C2-12	chr7	156759415	159088029	3	0
C2-12	chr8	579451	580595	4	1
C2-12	chr8	580595	43838886	1	0
C2-12	chr8	46838888	59530879	2	1
C2-12	chr8	59530879	1.14936e+08	2	0
C2-12	chr8	1.14936e+08	146149476	4	0
C2-12	chr9	876933	47367679	1	0
C2-12	chr9	50367679	97587389	1	0
C2-12	chr9	97587389	1.00448e+08	3	1
C2-12	chr9	1.00448e+08	140675956	1	0
C2-12	chr10	393010	39254935	2	1
C2-12	chr10	42254935	134926474	2	1
C2-12	chr11	194696	51644204	1	0
C2-12	chr11	54644206	134917197	2	1
C2-12	chr12	415941	34856694	2	1
C2-12	chr12	37856694	1.14492e+08	2	1
C2-12	chr12	1.14492e+08	1.14843e+08	10	1
C2-12	chr12	1.14843e+08	123830987	1	0
C2-12	chr12	123830987	132959406	3	1
C2-12	chr13	19000001	114838999	1	0
C2-12	chr14	19000001	1.06109e+08	2	1
C2-12	chr14	1.06109e+08	106866565	4	1
C2-12	chr15	20000001	102304812	1	0
C2-12	chr16	326525	35335800	2	1
C2-12	chr16	38335802	89877269	2	0
C2-12	chr17	164527	22263005	2	0
C2-12	chr17	25263007	37866164	1	0
C2-12	chr17	37866164	38545992	0	0
C2-12	chr17	38545992	81024582	1	0
C2-12	chr18	14148	15460898	2	1
C2-12	chr18	18460898	50793983	2	1
C2-12	chr18	50793983	77555461	1	0
C2-12	chr19	310568	24681782	2	1
C2-12	chr19	27681782	41253163	2	1
C2-12	chr19	41253163	4.13815e+07	5	2
C2-12	chr19	4.13815e+07	5.55442e+07	2	1
C2-12	chr19	5.55442e+07	55544815	22	4
C2-12	chr19	55544815	59052105	3	1
C2-12	chr20	928425	1.42342e+06	3	0
C2-12	chr20	1.42342e+06	1.07922e+07	1	0
C2-12	chr20	1.07922e+07	26369568	3	1
C2-12	chr20	29369570	62804845	2	1
C2-12	chr21	14288130	48022230	2	1
C2-12	chr22	16000001	50563140	2	1
C2-12	chr23	324245	58632012	1	0
C2-12	chr23	61632012	7.03403e+07	1	0
C2-12	chr23	7.03403e+07	1.48387e+08	2	1
C2-12	chr23	1.48387e+08	155233098	1	0
C2-13	chr1	924199	121535434	2	1
C2-13	chr1	124535434	249097940	2	1
C2-13	chr2	197536	92326171	2	1
C2-13	chr2	95326171	111033484	2	1
C2-13	chr2	111033484	1.13346e+08	6	0
C2-13	chr2	1.13346e+08	143997127	1	0
C2-13	chr2	143997127	2.09546e+08	2	1
C2-13	chr2	2.09546e+08	215593208	1	0
C2-13	chr2	215593208	219721137	3	1
C2-13	chr2	219721137	243009699	1	0
C2-13	chr3	142131	90504853	2	0
C2-13	chr3	93504855	169382437	3	1
C2-13	chr3	169382437	197851621	4	1
C2-13	chr4	1266422	49660116	1	0
C2-13	chr4	52660118	1.90086e+08	2	1
C2-13	chr4	1.90086e+08	190878742	8	1
C2-13	chr5	225768	14548795	2	1
C2-13	chr5	14548795	1.46353e+07	154	0
C2-13	chr5	1.46353e+07	46405641	3	1
C2-13	chr5	49405641	73378354	3	1
C2-13	chr5	73378354	170714941	1	0
C2-13	chr5	170714941	176590853	4	1
C2-13	chr5	176874551	180698187	0	0
C2-13	chr6	1976151	51218111	3	1
C2-13	chr6	51218111	52163270	0	0
C2-13	chr6	52163270	58830166	3	1
C2-13	chr6	61830166	115533881	3	1
C2-13	chr6	115533881	1.21426e+08	0	0
C2-13	chr6	1.21426e+08	170530518	2	0
C2-13	chr7	1396637	58054330	2	0
C2-13	chr7	61054332	1.57121e+08	1	0
C2-13	chr7	1.57121e+08	159088029	7	0
C2-13	chr8	579457	936514	4	1
C2-13	chr8	936514	7014742	1	0
C2-13	chr8	7014742	3.1264e+07	2	1
C2-13	chr8	3.1264e+07	36654299	0	0
C2-13	chr8	36654299	43838886	2	1
C2-13	chr8	46838888	9.18176e+07	3	1
C2-13	chr8	9.18176e+07	146149476	6	2
C2-13	chr9	115166	47367678	1	0
C2-13	chr9	6.94125e+07	87479031	3	1
C2-13	chr9	87479031	139996714	1	0
C2-13	chr10	393171	39254934	3	0
C2-13	chr10	42254936	4.40156e+07	0	0
C2-13	chr10	4.40156e+07	89338806	3	1
C2-13	chr10	89338806	134926248	3	0
C2-13	chr11	194608	1.90369e+07	1	0
C2-13	chr11	1.90369e+07	3.34554e+07	3	1
C2-13	chr11	3.34554e+07	35816079	1	0
C2-13	chr11	35816079	3.8928e+07	4	2
C2-13	chr11	3.8928e+07	44989428	1	0
C2-13	chr11	44989428	4.54504e+07	10	1
C2-13	chr11	4.54504e+07	51644204	0	0
C2-13	chr11	54644206	94759017	2	1
C2-13	chr11	94759017	134916544	4	1
C2-13	chr12	406292	34856693	2	0
C2-13	chr12	37856695	1.01094e+08	2	1
C2-13	chr12	1.01094e+08	132958740	1	0
C2-13	chr12	132958740	133263825	2	1
C2-13	chr13	19000001	114838999	1	0
C2-13	chr14	19000001	3.47261e+07	1	0
C2-13	chr14	3.47261e+07	36417725	7	3
C2-13	chr14	3.74086e+07	1.06109e+08	2	1
C2-13	chr14	1.06109e+08	106866565	0	0
C2-13	chr15	20000001	8.6087e+07	1	0
C2-13	chr15	8.6087e+07	8.899e+07	0	0
C2-13	chr15	8.899e+07	91996581	1	0
C2-13	chr15	91996581	102311227	3	0
C2-13	chr16	900680	35335801	1	0
C2-13	chr16	38335801	87647949	1	0
C2-13	chr16	87647949	89805362	0	0
C2-13	chr17	164578	22263006	1	0
C2-13	chr17	25263006	60532336	1	0
C2-13	chr17	60532336	66536816	3	1
C2-13	chr17	66536816	78559471	1	0
C2-13	chr17	78559471	81024582	3	1
C2-13	chr18	14110	15460897	1	0
C2-13	chr18	18460899	22017504	5	2
C2-13	chr18	22017504	3.9367e+07	1	0
C2-13	chr18	3.9367e+07	4.27697e+07	4	2
C2-13	chr18	4.27697e+07	78010194	1	0
C2-13	chr19	310582	11142699	1	0
C2-13	chr19	11142699	24681781	3	1
C2-13	chr19	27681783	3.48019e+07	1	0
C2-13	chr19	3.48019e+07	37753416	4	0
C2-13	chr19	37753416	40771530	1	0
C2-13	chr19	40771530	41381553	10	5
C2-13	chr19	41381553	58464930	1	0
C2-13	chr20	928425	26369569	3	1
C2-13	chr20	29369569	59671907	3	1
C2-13	chr20	59671907	62804845	3	0
C2-13	chr21	10638170	11288128	3	0
C2-13	chr21	14288130	48022230	1	0
C2-13	chr22	16000001	51115863	2	1
C2-13	chr23	933592	58632012	1	0
C2-13	chr23	61632012	150601907	1	0
C2-13	chr23	150601907	155232838	2	0
C2-14	chr1	924194	3.09801e+07	1	0
C2-14	chr1	3.09801e+07	121535434	2	1
C2-14	chr1	124535434	2.30936e+08	2	1
C2-14	chr1	2.30936e+08	231147546	13	5
C2-14	chr1	231147546	234998814	1	0
C2-14	chr1	234998814	238919566	4	1
C2-14	chr1	238919566	249097842	1	0
C2-14	chr2	197543	92326170	3	1
C2-14	chr2	95326172	147425810	1	0
C2-14	chr2	147425810	243009807	2	1
C2-14	chr3	627389	8.21407e+07	1	0
C2-14	chr3	8.21407e+07	90504854	2	1
C2-14	chr3	93504854	1.60991e+08	2	1
C2-14	chr3	1.60991e+08	184928214	4	2
C2-14	chr3	184928214	197851621	2	0
C2-14	chr4	1266264	49660117	1	0
C2-14	chr4	52660117	190899601	1	0
C2-14	chr5	230980	14548795	3	1
C2-14	chr5	14548795	1.46353e+07	60	1
C2-14	chr5	1.46353e+07	46405640	2	1
C2-14	chr5	49405642	180076403	2	0
C2-14	chr6	675712	30070830	2	0
C2-14	chr6	30070830	38508839	3	0
C2-14	chr6	38508839	58830166	3	1
C2-14	chr6	61830166	6.68145e+07	3	1
C2-14	chr6	6.68145e+07	170530518	1	0
C2-14	chr7	746451	55234071	1	0
C2-14	chr7	55234071	5.52356e+07	16	5
C2-14	chr7	5.52356e+07	58054331	1	0
C2-14	chr7	61054331	6.91967e+07	1	0
C2-14	chr7	6.91967e+07	1.581e+08	2	0
C2-14	chr7	1.581e+08	159088029	9	2
C2-14	chr8	339338	43838886	1	0
C2-14	chr8	46838888	8.01045e+07	2	1
C2-14	chr8	8.01045e+07	143131065	4	2
C2-14	chr8	143131065	1.43544e+08	10	2
C2-14	chr8	1.43544e+08	146149476	4	0
C2-14	chr9	115166	47367678	2	1
C2-14	chr9	50367680	139996749	1	0
C2-14	chr10	393010	39254934	1	0
C2-14	chr10	42254936	1.24423e+08	2	1
C2-14	chr10	1.24423e+08	135037767	3	1
C2-14	chr11	194598	51644204	1	0
C2-14	chr11	54644206	7.75019e+07	2	1
C2-14	chr11	7.75019e+07	110987203	5	1
C2-14	chr11	110987203	134916988	2	1
C2-14	chr12	406292	6697177	3	1
C2-14	chr12	6697177	29394612	1	0
C2-14	chr12	29394612	34856694	2	1
C2-14	chr12	37856694	133818496	2	1
C2-14	chr13	19000001	114839055	1	0
C2-14	chr14	19000001	20613226	0	0
C2-14	chr14	20613226	21898152	2	1
C2-14	chr14	21898152	36326616	1	0
C2-14	chr14	36326616	36417811	14	0
C2-14	chr14	36417811	107112442	1	0
C2-14	chr15	20000001	8.85762e+07	2	1
C2-14	chr15	8.85762e+07	102304869	4	0
C2-14	chr16	326455	35335800	2	1
C2-14	chr16	38335802	89877269	1	0
C2-14	chr17	164514	22263006	1	0
C2-14	chr17	25263006	81024455	1	0
C2-14	chr18	14110	15460897	1	0
C2-14	chr18	18460899	77555525	2	1
C2-14	chr19	807442	1.10974e+07	1	0
C2-14	chr19	1.10974e+07	24681782	2	1
C2-14	chr19	27681782	55544248	2	1
C2-14	chr19	55544248	55544815	25	2
C2-14	chr19	55544815	59054288	3	1
C2-14	chr20	1350672	26369568	3	1
C2-14	chr20	29369570	62804924	2	1
C2-14	chr21	10638170	11288128	3	0
C2-14	chr21	14288130	46808959	2	0
C2-14	chr22	16000001	49551650	1	0
C2-14	chr23	324245	58632012	2	1
C2-14	chr23	61632012	155233098	2	1
C2-15	chr1	814045	1.15881e+07	2	1
C2-15	chr1	1.15881e+07	38004253	1	0
C2-15	chr1	38004253	121535434	3	1
C2-15	chr1	124535434	249097842	3	1
C2-15	chr2	197644	9355064	2	1
C2-15	chr2	9355064	1.06766e+07	6	2
C2-15	chr2	1.06766e+07	8.91455e+07	2	1
C2-15	chr2	8.91455e+07	92326170	1	0
C2-15	chr2	95326172	130715212	2	1
C2-15	chr2	131952267	1.78658e+08	2	1
C2-15	chr2	1.78658e+08	1.98603e+08	3	1
C2-15	chr2	1.98603e+08	243009807	1	0
C2-15	chr3	142069	90504854	3	1
C2-15	chr3	93504854	173114409	3	1
C2-15	chr3	173114409	197851621	3	0
C2-15	chr4	1266264	49660116	3	1
C2-15	chr4	52660118	55979900	2	1
C2-15	chr4	55979900	89212676	4	2
C2-15	chr4	89212676	141959622	1	0
C2-15	chr4	141959622	146931948	4	2
C2-15	chr4	146931948	1.47208e+08	15	2
C2-15	chr4	1.47208e+08	1.69819e+08	3	1
C2-15	chr4	1.69819e+08	1.90086e+08	2	1
C2-15	chr4	1.90086e+08	190899582	9	4
C2-15	chr5	225768	14482711	4	2
C2-15	chr5	14482711	31384192	6	2
C2-15	chr5	31384192	46405640	4	2
C2-15	chr5	49405642	63076802	3	1
C2-15	chr5	63076802	180698413	2	0
C2-15	chr6	675701	31323573	2	1
C2-15	chr6	31323573	3.13243e+07	12	2
C2-15	chr6	3.13243e+07	58830166	2	1
C2-15	chr6	61830166	98373399	2	1
C2-15	chr6	98373399	170530230	1	0
C2-15	chr7	1396872	58054331	2	1
C2-15	chr7	61054331	129500373	2	1
C2-15	chr7	129500373	1.581e+08	4	2
C2-15	chr7	1.581e+08	159001674	12	0
C2-15	chr8	339414	29885119	1	0
C2-15	chr8	29885119	43838886	2	1
C2-15	chr8	46838888	90949057	3	1
C2-15	chr8	90949057	1.43544e+08	5	1
C2-15	chr8	1.43544e+08	145742514	3	1
C2-15	chr9	115166	47367678	1	0
C2-15	chr9	50367680	9.82115e+07	2	1
C2-15	chr9	9.82115e+07	9.91447e+07	3	1
C2-15	chr9	9.91447e+07	1.39811e+08	2	1
C2-15	chr9	1.39811e+08	139996749	4	1
C2-15	chr10	131993	39254935	2	1
C2-15	chr10	42254935	133567404	2	1
C2-15	chr11	194598	16137006	1	0
C2-15	chr11	16137006	4.10431e+07	3	0
C2-15	chr11	4.10431e+07	51644205	2	1
C2-15	chr11	54644205	6.73056e+07	2	1
C2-15	chr11	6.73056e+07	98623782	3	0
C2-15	chr11	98623782	119152470	1	0
C2-15	chr11	119152470	134916988	3	0
C2-15	chr12	406292	2.88036e+06	4	1
C2-15	chr12	2.88036e+06	34856694	2	1
C2-15	chr12	37856694	123831041	2	1
C2-15	chr12	123831041	132959439	3	1
C2-15	chr13	19000001	49039141	3	1
C2-15	chr13	49039141	114839055	1	0
C2-15	chr14	19000001	77781602	2	1
C2-15	chr14	77781602	107112442	3	1
C2-15	chr15	20000001	102311227	2	1
C2-15	chr16	326455	35335801	2	1
C2-15	chr16	38335801	89882359	2	1
C2-15	chr17	164527	22263006	1	0
C2-15	chr17	25263006	4.03041e+07	1	0
C2-15	chr17	4.03041e+07	56437808	2	0
C2-15	chr17	56437808	80926319	3	0
C2-15	chr18	14110	15460898	1	0
C2-15	chr18	18460898	77555582	1	0
C2-15	chr19	310582	14885437	1	0
C2-15	chr19	14885437	24681782	3	1
C2-15	chr19	27681782	4.10605e+07	3	1
C2-15	chr19	4.10605e+07	4.13814e+07	7	3
C2-15	chr19	4.13814e+07	5.55442e+07	4	2
C2-15	chr19	5.55442e+07	55544815	25	3
C2-15	chr19	55544815	58799652	6	2
C2-15	chr20	402171	1.16639e+07	4	2
C2-15	chr20	1.16639e+07	16452633	7	1
C2-15	chr20	16452633	26369568	3	1
C2-15	chr20	29369570	4.39629e+07	2	1
C2-15	chr20	4.39629e+07	61347957	4	1
C2-15	chr21	14288130	3.83458e+07	2	1
C2-15	chr21	3.83458e+07	48022230	4	1
C2-15	chr22	16000001	51115863	1	0
C2-15	chr23	324245	58632011	2	0
C2-15	chr23	61632013	7.03403e+07	1	0
C2-15	chr23	7.03403e+07	1.01089e+08	3	0
C2-15	chr23	1.01089e+08	155232838	2	0
C2-16	chr1	924194	121535433	2	0
C2-16	chr1	124535435	1.52188e+08	5	2
C2-16	chr1	1.52188e+08	249097940	2	0
C2-16	chr2	197543	421378	43	4
C2-16	chr2	421378	1.21274e+07	4	0
C2-16	chr2	1.21274e+07	36205061	2	0
C2-16	chr2	36205061	8.92172e+07	4	2
C2-16	chr2	8.92172e+07	92326170	0	0
C2-16	chr2	95326172	1.11628e+08	3	1
C2-16	chr2	1.11628e+08	1.1378e+08	10	4
C2-16	chr2	1.1378e+08	2.39082e+08	2	1
C2-16	chr2	2.39082e+08	243009693	1	0
C2-16	chr3	627389	1.00768e+07	2	0
C2-16	chr3	1.00768e+07	11924853	0	0
C2-16	chr3	11924853	2.93062e+07	2	0
C2-16	chr3	2.93062e+07	31082762	7	3
C2-16	chr3	31082762	90504853	2	1
C2-16	chr3	93504855	197851621	3	1
C2-16	chr4	1266422	49660117	1	0
C2-16	chr4	52660117	55135391	1	0
C2-16	chr4	5.51557e+07	140468843	2	0
C2-16	chr4	140468843	146931944	4	0
C2-16	chr4	146931944	147208208	35	3
C2-16	chr4	147208208	1.59432e+08	4	0
C2-16	chr4	1.59432e+08	169511362	2	0
C2-16	chr4	169511362	1.69934e+08	8	3
C2-16	chr4	1.69934e+08	1.90086e+08	2	0
C2-16	chr4	1.90086e+08	190899582	20	3
C2-16	chr5	225768	46405641	2	0
C2-16	chr5	49405641	67163571	2	0
C2-16	chr5	67163571	72446715	6	3
C2-16	chr5	72446715	180057538	1	0
C2-16	chr6	675873	29856009	3	0
C2-16	chr6	29856009	33416101	7	2
C2-16	chr6	33416101	48540448	4	1
C2-16	chr6	48540448	58830165	1	0
C2-16	chr6	61830167	1.11599e+08	2	0
C2-16	chr6	1.11599e+08	134049314	4	0
C2-16	chr6	134497739	1.44973e+08	4	1
C2-16	chr6	1.44973e+08	1.51282e+08	1	0
C2-16	chr6	1.51282e+08	152864788	6	3
C2-16	chr6	152864788	170529490	2	0
C2-16	chr6	170529490	170530681	12	0
C2-16	chr7	746451	58054331	3	1
C2-16	chr7	61054331	159088029	3	1
C2-16	chr8	339319	1551524	4	0
C2-16	chr8	1551524	3.83063e+07	1	0
C2-16	chr8	3.83063e+07	38325029	6	2
C2-16	chr8	38325029	43838887	2	1
C2-16	chr8	46838887	90949057	2	1
C2-16	chr8	90949057	118849339	5	1
C2-16	chr8	118849339	143544155	8	3
C2-16	chr8	143544155	1.44734e+08	1	0
C2-16	chr8	1.44734e+08	146149476	6	2
C2-16	chr9	115166	47367678	2	1
C2-16	chr9	6.88312e+07	139997386	2	0
C2-16	chr10	393010	39254934	2	0
C2-16	chr10	42254936	4.40156e+07	0	0
C2-16	chr10	4.40156e+07	4.81956e+07	4	1
C2-16	chr10	4.81956e+07	5.27312e+07	0	0
C2-16	chr10	5.27312e+07	6.54744e+07	5	2
C2-16	chr10	6.54744e+07	122879535	2	0
C2-16	chr10	122879535	1.23357e+08	6	1
C2-16	chr10	1.23357e+08	135037767	3	0
C2-16	chr11	194696	3.24121e+07	2	0
C2-16	chr11	3.24121e+07	32521119	8	4
C2-16	chr11	32521119	4.49895e+07	2	1
C2-16	chr11	4.49895e+07	4.54504e+07	25	3
C2-16	chr11	4.54504e+07	51644204	0	0
C2-16	chr11	54644206	61935821	1	0
C2-16	chr11	61935821	65260953	5	2
C2-16	chr11	65260953	1.00181e+08	3	1
C2-16	chr11	1.00181e+08	1.02203e+08	7	3
C2-16	chr11	1.02203e+08	134916988	3	1
C2-16	chr12	406292	15138406	6	1
C2-16	chr12	15138406	34856694	3	1
C2-16	chr12	37856694	103430980	3	1
C2-16	chr12	103430980	133818496	1	0
C2-16	chr13	19000001	26972927	2	0
C2-16	chr13	26972927	28884326	0	0
C2-16	chr13	28884326	114838999	2	0
C2-16	chr14	19000001	35715003	3	0
C2-16	chr14	35715003	35873248	10	5
C2-16	chr14	35873248	107112442	3	0
C2-16	chr15	20000001	2.29078e+07	9	4
C2-16	chr15	2.29078e+07	9.85464e+07	2	0
C2-16	chr15	9.85464e+07	102304823	6	3
C2-16	chr16	326525	35335801	1	0
C2-16	chr16	38335801	89300182	1	0
C2-16	chr17	164514	8113813	2	0
C2-16	chr17	8113813	22263005	1	0
C2-16	chr17	25263007	28974097	0	0
C2-16	chr17	28974097	5.89902e+07	3	0
C2-16	chr17	5.89902e+07	6.2277e+07	1	0
C2-16	chr17	6.2277e+07	66536816	8	1
C2-16	chr17	66536816	80926319	3	0
C2-16	chr18	14110	15460897	2	0
C2-16	chr18	18460899	22017450	6	1
C2-16	chr18	22017450	3.9367e+07	2	0
C2-16	chr18	3.9367e+07	43006410	5	1
C2-16	chr18	43006410	73897224	2	0
C2-16	chr18	73897224	78010194	5	2
C2-16	chr19	310582	15315249	1	0
C2-16	chr19	1.56664e+07	24681782	2	1
C2-16	chr19	27681782	4.10605e+07	2	1
C2-16	chr19	4.10605e+07	4.13688e+07	10	2
C2-16	chr19	4.13688e+07	41601915	0	0
C2-16	chr19	41601915	55544295	2	1
C2-16	chr19	55544295	55544815	32	1
C2-16	chr19	55544815	59054288	5	0
C2-16	chr20	1496473	26369569	3	1
C2-16	chr20	29369569	62804845	3	1
C2-16	chr21	10638170	11288128	6	0
C2-16	chr21	14288130	3.03106e+07	2	1
C2-16	chr21	3.03106e+07	48022230	1	0
C2-16	chr22	16000001	2.041e+07	1	0
C2-16	chr22	2.041e+07	50017234	2	0
C2-16	chr23	324245	58632012	1	0
C2-16	chr23	61632012	8.60614e+07	1	0
C2-16	chr23	88461509	153010233	1	0
C2-17	chr1	924111	36562263	1	0
C2-17	chr1	36562263	121535434	2	1
C2-17	chr1	124535434	249097899	2	1
C2-17	chr2	197504	33535603	2	0
C2-17	chr2	33535603	67531329	3	1
C2-17	chr2	67531329	92326171	2	1
C2-17	chr2	95326171	1.47301e+08	2	1
C2-17	chr2	1.47301e+08	153670780	1	0
C2-17	chr2	153670780	2.39094e+08	2	1
C2-17	chr2	2.39094e+08	242208792	2	0
C2-17	chr3	2624170	90504854	2	1
C2-17	chr3	93504854	146501229	2	1
C2-17	chr3	146501229	197851621	3	1
C2-17	chr4	329686	2.19508e+07	3	1
C2-17	chr4	2.19508e+07	49660117	2	1
C2-17	chr4	52660117	84013599	2	1
C2-17	chr4	84013599	1.04969e+08	1	0
C2-17	chr4	1.04969e+08	1.90086e+08	2	1
C2-17	chr4	1.90086e+08	190878661	34	4
C2-17	chr5	224656	14548795	2	1
C2-17	chr5	14548795	1.46353e+07	72	2
C2-17	chr5	1.46353e+07	46405641	2	1
C2-17	chr5	49405641	5.44844e+07	2	1
C2-17	chr5	5.44844e+07	1.08769e+08	1	0
C2-17	chr5	1.08769e+08	180698138	2	1
C2-17	chr6	675873	42407038	2	1
C2-17	chr6	42407038	53606612	1	0
C2-17	chr6	53606612	58830166	2	1
C2-17	chr6	61830166	6.65156e+07	2	1
C2-17	chr6	6.65156e+07	170529490	1	0
C2-17	chr6	170529490	170530681	5	2
C2-17	chr7	746451	36124237	1	0
C2-17	chr7	36124237	58054330	2	1
C2-17	chr7	61054332	92033389	2	0
C2-17	chr7	92033389	1.29303e+08	4	0
C2-17	chr7	1.29303e+08	159087947	5	1
C2-17	chr8	579428	3.05479e+07	1	0
C2-17	chr8	3.05479e+07	43838886	2	1
C2-17	chr8	46838888	89534656	3	1
C2-17	chr8	89534656	9.98495e+07	2	0
C2-17	chr8	9.98495e+07	142886415	4	0
C2-17	chr8	142886415	1.43544e+08	21	3
C2-17	chr8	1.43544e+08	146149387	6	0
C2-17	chr9	115190	47367679	2	1
C2-17	chr9	50367679	1.2321e+08	2	1
C2-17	chr9	1.2321e+08	139533009	1	0
C2-17	chr9	139533009	140675956	3	1
C2-17	chr10	393010	39254934	2	1
C2-17	chr10	42254936	135037767	3	1
C2-17	chr11	194598	1.14513e+07	1	0
C2-17	chr11	1.14513e+07	44989428	2	1
C2-17	chr11	44989428	4.54503e+07	10	3
C2-17	chr11	4.54503e+07	51644205	2	1
C2-17	chr11	54644205	134353496	2	1
C2-17	chr12	438072	34856694	2	1
C2-17	chr12	37856694	1.0911e+08	2	1
C2-17	chr12	1.0911e+08	133818496	2	0
C2-17	chr13	19000001	115086044	1	0
C2-17	chr14	19000001	106049276	2	1
C2-17	chr15	20000001	8.29412e+07	2	1
C2-17	chr15	8.29412e+07	102311227	2	0
C2-17	chr16	326455	35335801	2	1
C2-17	chr16	38335801	5.51732e+07	2	1
C2-17	chr16	5.51732e+07	89828485	1	0
C2-17	chr17	164578	22263006	1	0
C2-17	chr17	25263006	38505276	1	0
C2-17	chr17	38505276	8.01077e+07	2	0
C2-17	chr17	8.01077e+07	81024472	4	0
C2-17	chr18	14110	15460897	2	0
C2-17	chr18	18460899	2.45864e+07	1	0
C2-17	chr18	2.45864e+07	45537768	2	0
C2-17	chr18	45537768	77555525	1	0
C2-17	chr19	310568	10691785	1	0
C2-17	chr19	10691785	24681781	3	1
C2-17	chr19	27681783	4.13518e+07	2	1
C2-17	chr19	4.13518e+07	4.13814e+07	7	3
C2-17	chr19	4.13814e+07	59052085	2	1
C2-17	chr20	928425	26369568	3	1
C2-17	chr20	29369570	4.58986e+07	2	1
C2-17	chr20	4.58986e+07	62804845	2	0
C2-17	chr21	14288130	46808959	2	1
C2-17	chr22	16000001	3.2993e+07	2	1
C2-17	chr22	3.2993e+07	51115863	1	0
C2-17	chr23	1883956	58632012	1	0
C2-17	chr23	61632012	155232838	1	0
C2-18	chr1	924111	121535433	2	0
C2-18	chr1	124535435	249097965	3	1
C2-18	chr2	197504	421378	33	0
C2-18	chr2	421378	92326171	3	1
C2-18	chr2	95326171	243009807	3	1
C2-18	chr3	627389	90504853	2	1
C2-18	chr3	93504855	1.56003e+08	3	1
C2-18	chr3	1.56003e+08	170021177	9	2
C2-18	chr3	170021177	1.86269e+08	6	1
C2-18	chr3	1.86269e+08	197114962	3	1
C2-18	chr4	329686	49660117	2	1
C2-18	chr4	52660117	1.89972e+08	2	1
C2-18	chr4	1.89972e+08	1.90086e+08	7	0
C2-18	chr4	1.90086e+08	190878742	21	5
C2-18	chr5	230980	14548795	4	1
C2-18	chr5	14548795	1.46353e+07	215	5
C2-18	chr5	1.46353e+07	46405641	3	1
C2-18	chr5	49405641	180058842	3	1
C2-18	chr6	675680	58830165	4	2
C2-18	chr6	61830167	170530681	3	1
C2-18	chr7	746451	58054331	2	1
C2-18	chr7	61054331	159001674	2	1
C2-18	chr8	339319	43838886	1	0
C2-18	chr8	46838888	103209910	2	1
C2-18	chr8	103209910	109568534	9	2
C2-18	chr8	109568534	1.28522e+08	3	1
C2-18	chr8	1.28522e+08	1.33057e+08	22	0
C2-18	chr8	1.33057e+08	146149476	3	1
C2-18	chr9	115190	47367678	2	1
C2-18	chr9	50367680	140675896	1	0
C2-18	chr10	393010	39254934	4	1
C2-18	chr10	42254936	7.89647e+07	2	1
C2-18	chr10	7.89647e+07	79353275	18	5
C2-18	chr10	79353275	1.27294e+08	2	1
C2-18	chr10	1.27294e+08	135037767	1	0
C2-18	chr11	194598	51644204	2	1
C2-18	chr11	54644206	6.90938e+07	1	0
C2-18	chr11	6.90938e+07	69971319	10	0
C2-18	chr11	69971319	7.56884e+07	4	0
C2-18	chr11	7.56884e+07	76871051	9	0
C2-18	chr11	76871051	8.73786e+07	29	0
C2-18	chr11	8.73786e+07	101108642	2	1
C2-18	chr11	101108642	1.03778e+08	15	2
C2-18	chr11	1.03778e+08	1.13612e+08	1	0
C2-18	chr11	1.13612e+08	118375044	3	1
C2-18	chr11	118375044	134916988	1	0
C2-18	chr12	1899552	34856694	3	1
C2-18	chr12	37856694	133818496	3	1
C2-18	chr13	19000001	114838999	2	0
C2-18	chr14	19000001	107112442	2	1
C2-18	chr15	20000001	91996581	1	0
C2-18	chr15	91996581	102304769	4	1
C2-18	chr16	900680	35335800	2	1
C2-18	chr16	38335802	86556600	1	0
C2-18	chr16	86556600	89849480	3	0
C2-18	chr17	164466	22263005	1	0
C2-18	chr17	25263007	8.01084e+07	2	0
C2-18	chr17	8.01084e+07	80926365	12	2
C2-18	chr18	14110	15460898	3	1
C2-18	chr18	18460898	77555525	3	1
C2-18	chr19	2194769	11142699	1	0
C2-18	chr19	11142699	2.09444e+07	5	1
C2-18	chr19	2.09444e+07	24681781	1	0
C2-18	chr19	27681783	55544295	2	1
C2-18	chr19	55544295	55545149	34	1
C2-18	chr19	55545149	59052085	2	0
C2-18	chr20	402171	26369568	3	1
C2-18	chr20	29369570	62804845	4	2
C2-18	chr21	14288130	48022230	3	1
C2-18	chr22	16000001	21272540	1	0
C2-18	chr22	21272540	22401127	12	0
C2-18	chr22	22401127	51115863	5	0
C2-18	chr23	324245	58632012	1	0
C2-18	chr23	61632012	155232802	1	0
C2-19	chr1	814045	1650964	3	1
C2-19	chr1	2.86481e+06	3.44447e+06	4	0
C2-19	chr1	3.44447e+06	7981564	0	0
C2-19	chr1	7981564	9494108	3	1
C2-19	chr1	9494108	21134292	1	0
C2-19	chr1	21134292	121535433	2	1
C2-19	chr1	124535435	150552241	4	2
C2-19	chr1	150552241	156798723	2	1
C2-19	chr1	156798723	1.57115e+08	1	0
C2-19	chr1	1.57115e+08	1.92957e+08	3	1
C2-19	chr1	1.92957e+08	2.05724e+08	5	2
C2-19	chr1	2.05724e+08	240209572	2	0
C2-19	chr1	240209572	2.43439e+08	1	0
C2-19	chr1	2.44449e+08	249097940	2	0
C2-19	chr2	197504	2.91606e+07	3	0
C2-19	chr2	2.91606e+07	39966532	2	0
C2-19	chr2	39966532	43516443	4	1
C2-19	chr2	44046920	4.78601e+07	2	1
C2-19	chr2	48915784	48970444	4	1
C2-19	chr2	48970444	5.80837e+07	3	1
C2-19	chr2	5.80837e+07	7.83622e+07	4	1
C2-19	chr2	7.83622e+07	84456051	1	0
C2-19	chr2	84456051	8.58706e+07	3	1
C2-19	chr2	8.58706e+07	92326170	1	0
C2-19	chr2	95326172	1.14254e+08	3	1
C2-19	chr2	1.14254e+08	1.78012e+08	2	1
C2-19	chr2	178311663	243009807	2	1
C2-19	chr3	142069	9034987	1	0
C2-19	chr3	9034987	2.24025e+07	4	1
C2-19	chr3	2.24025e+07	90504854	2	1
C2-19	chr3	93504854	105398783	2	1
C2-19	chr3	1.06419e+08	145100030	2	1
C2-19	chr3	145100030	164671136	3	0
C2-19	chr3	164671136	178917151	5	0
C2-19	chr3	178917151	188038590	4	0
C2-19	chr3	188038590	190490231	9	1
C2-19	chr3	190490231	197851621	5	0
C2-19	chr4	329686	32187978	2	1
C2-19	chr4	32187978	41599625	3	1
C2-19	chr4	41599625	49660116	1	0
C2-19	chr4	52660118	55141015	2	1
C2-19	chr4	5.52521e+07	5.59471e+07	1	0
C2-19	chr4	5.59471e+07	73293131	2	1
C2-19	chr4	73293131	137737453	1	0
C2-19	chr4	137737453	143279818	3	0
C2-19	chr4	143279818	1.65688e+08	4	1
C2-19	chr4	1.65688e+08	1.70318e+08	4	0
C2-19	chr4	1.70318e+08	185058642	1	0
C2-19	chr4	185058642	187433669	3	0
C2-19	chr4	187433669	187992309	1	0
C2-19	chr4	187992309	1.90086e+08	4	1
C2-19	chr4	1.90086e+08	190899582	11	2
C2-19	chr5	226091	3.52509e+06	2	0
C2-19	chr5	3.52509e+06	14548795	1	0
C2-19	chr5	14548795	1.46353e+07	19	1
C2-19	chr5	1.46353e+07	3.54301e+07	1	0
C2-19	chr5	3.54301e+07	41259943	3	1
C2-19	chr5	41259943	46405640	2	1
C2-19	chr5	49405642	5.98865e+07	3	1
C2-19	chr5	5.98865e+07	67163517	1	0
C2-19	chr5	67163517	7.02038e+07	3	1
C2-19	chr5	7.02038e+07	9.15711e+07	1	0
C2-19	chr5	9.15711e+07	1.40999e+08	2	0
C2-19	chr5	1.40999e+08	143062887	4	1
C2-19	chr5	143062887	170714941	2	0
C2-19	chr5	1.70833e+08	173489359	3	0
C2-19	chr5	173489359	176543315	1	0
C2-19	chr5	177203524	180698138	1	0
C2-19	chr6	675680	3.31793e+07	3	1
C2-19	chr6	3.31793e+07	49128291	3	1
C2-19	chr6	49128291	52163270	1	0
C2-19	chr6	52163270	58830166	2	1
C2-19	chr6	61830166	7.43449e+07	2	1
C2-19	chr6	7.43449e+07	76382666	3	1
C2-19	chr6	76382666	1.05542e+08	2	1
C2-19	chr6	1.05542e+08	115533827	3	1
C2-19	chr6	115533827	134049314	1	0
C2-19	chr6	1.34514e+08	1.37532e+08	2	0
C2-19	chr6	1.37532e+08	139532681	3	1
C2-19	chr6	139532681	1.50395e+08	1	0
C2-19	chr6	1.50395e+08	1.54554e+08	3	1
C2-19	chr6	1.54554e+08	170530433	1	0
C2-19	chr7	1396637	6035118	2	1
C2-19	chr7	6691780	1.3976e+07	1	0
C2-19	chr7	1.3976e+07	55659186	2	1
C2-19	chr7	55659186	58054330	1	0
C2-19	chr7	61054332	6.64548e+07	2	1
C2-19	chr7	6.64548e+07	85486339	3	1
C2-19	chr7	85486339	9.34006e+07	1	0
C2-19	chr7	9.34006e+07	111700453	2	1
C2-19	chr7	111700453	151022060	2	0
C2-19	chr7	151022060	153585408	4	2
C2-19	chr7	153585408	159088029	2	1
C2-19	chr8	339319	936514	3	0
C2-19	chr8	936514	7.20203e+06	0	0
C2-19	chr8	7.20203e+06	16103999	1	0
C2-19	chr8	16103999	19472892	3	1
C2-19	chr8	19472892	3.75564e+07	1	0
C2-19	chr8	3.82978e+07	3.83239e+07	3	1
C2-19	chr8	3.83239e+07	43838887	2	1
C2-19	chr8	46838887	55137901	2	1
C2-19	chr8	55137901	101195544	3	1
C2-19	chr8	101195544	1.16592e+08	4	1
C2-19	chr8	1.16592e+08	1.18986e+08	7	2
C2-19	chr8	1.18986e+08	120496793	13	2
C2-19	chr8	120496793	1.41714e+08	6	1
C2-19	chr8	1.41714e+08	1.41882e+08	10	3
C2-19	chr8	1.41882e+08	143544155	7	2
C2-19	chr8	143544155	1.44734e+08	3	0
C2-19	chr8	1.44734e+08	145742879	7	2
C2-19	chr9	115190	1.59309e+07	1	0
C2-19	chr9	16920047	21724871	1	0
C2-19	chr9	22302483	33031806	1	0
C2-19	chr9	33031806	47367679	2	1
C2-19	chr9	50367679	139997415	2	1
C2-19	chr10	131979	29637752	1	0
C2-19	chr10	29637752	35026448	3	1
C2-19	chr10	35026448	39254935	1	0
C2-19	chr10	42254935	4.36153e+07	1	0
C2-19	chr10	4.36153e+07	110276116	2	1
C2-19	chr10	110276116	1.13152e+08	1	0
C2-19	chr10	1.13152e+08	120845376	2	1
C2-19	chr10	120845376	128969302	3	0
C2-19	chr10	128969302	134926222	0	0
C2-19	chr11	194598	1.90368e+07	1	0
C2-19	chr11	1.90368e+07	48180090	2	1
C2-19	chr11	48180090	51644205	1	0
C2-19	chr11	54644205	61535657	1	0
C2-19	chr11	61535657	1.01983e+08	3	1
C2-19	chr11	1.01983e+08	1.02045e+08	8	3
C2-19	chr11	1.02045e+08	105724323	4	1
C2-19	chr11	105724323	1.19149e+08	2	1
C2-19	chr11	1.19149e+08	123536277	3	1
C2-19	chr11	123536277	1.25768e+08	2	1
C2-19	chr11	1.25768e+08	131446658	3	1
C2-19	chr11	131446658	134916988	1	0
C2-19	chr12	1899552	3.37858e+06	3	1
C2-19	chr12	3.37858e+06	1.20272e+07	2	1
C2-19	chr12	1.20272e+07	1.29502e+07	3	1
C2-19	chr12	1.29502e+07	1.54034e+07	2	0
C2-19	chr12	1.54034e+07	19158545	0	0
C2-19	chr12	19158545	34856693	2	1
C2-19	chr12	37856695	71041520	3	1
C2-19	chr12	71041520	133225964	1	0
C2-19	chr13	19000001	3.44196e+07	2	1
C2-19	chr13	3.44196e+07	7.09615e+07	1	0
C2-19	chr13	7.09615e+07	115086044	2	1
C2-19	chr14	19000001	3.35527e+07	1	0
C2-19	chr14	3.35527e+07	3.5715e+07	3	0
C2-19	chr14	3.5715e+07	36417725	6	1
C2-19	chr14	36417725	3.79302e+07	0	0
C2-19	chr14	3.79302e+07	44140041	2	0
C2-19	chr14	44140041	76381904	4	0
C2-19	chr14	76381904	89672016	2	0
C2-19	chr14	89672016	96849971	5	0
C2-19	chr14	96849971	106168153	3	0
C2-19	chr15	20000001	3.83682e+07	1	0
C2-19	chr15	3.83682e+07	7.80835e+07	3	1
C2-19	chr15	7.80835e+07	87155475	2	1
C2-19	chr15	87155475	8.899e+07	1	0
C2-19	chr15	8.899e+07	94937386	2	1
C2-19	chr15	94937386	98932794	1	0
C2-19	chr15	98932794	101636714	3	1
C2-19	chr16	900680	2.80341e+07	1	0
C2-19	chr16	2.80341e+07	35335800	2	1
C2-19	chr16	38335802	8.79317e+07	1	0
C2-19	chr16	8.79317e+07	89780405	3	1
C2-19	chr16	89780405	89825157	1	0
C2-19	chr17	164466	7.57989e+06	1	0
C2-19	chr17	7.57989e+06	8113813	3	1
C2-19	chr17	8113813	22263006	1	0
C2-19	chr17	25263006	28974097	1	0
C2-19	chr17	28974097	3.82611e+07	2	0
C2-19	chr17	4.0469e+07	40762128	4	0
C2-19	chr17	40762128	41274715	2	0
C2-19	chr17	41274715	4.4032e+07	3	0
C2-19	chr17	4.4032e+07	44590318	9	4
C2-19	chr17	44590318	47783171	3	0
C2-19	chr17	47783171	6.06309e+07	2	0
C2-19	chr17	6.06309e+07	6.6196e+07	3	0
C2-19	chr17	6.65264e+07	78875138	2	0
C2-19	chr17	78875138	79489685	1	0
C2-19	chr17	79489685	81024582	3	0
C2-19	chr18	14110	3.15435e+06	1	0
C2-19	chr18	3969311	15460897	2	1
C2-19	chr18	18460899	22017450	4	2
C2-19	chr18	22017450	33474782	2	1
C2-19	chr18	33474782	3.9367e+07	1	0
C2-19	chr18	3.9367e+07	4.24058e+07	2	0
C2-19	chr18	4.24058e+07	4.53845e+07	1	0
C2-19	chr18	4.53845e+07	46505822	2	0
C2-19	chr18	46505822	4.80531e+07	1	0
C2-19	chr18	4.80531e+07	4.86038e+07	2	0
C2-19	chr18	4.86038e+07	61411195	1	0
C2-19	chr18	61411195	73897224	2	1
C2-19	chr18	73897224	7.47575e+07	4	1
C2-19	chr18	7.47575e+07	76731554	1	0
C2-19	chr18	76731554	77555525	5	2
C2-19	chr19	310582	4124078	1	0
C2-19	chr19	4124078	10691785	2	1
C2-19	chr19	10691785	1.16023e+07	4	1
C2-19	chr19	1.16023e+07	15454583	6	1
C2-19	chr19	15454583	18540516	4	1
C2-19	chr19	18540516	24681781	2	1
C2-19	chr19	27681783	41253163	1	0
C2-19	chr19	41253163	4.13815e+07	2	0
C2-19	chr19	4.13815e+07	4.16637e+07	0	0
C2-19	chr19	4.16637e+07	59052105	1	0
C2-19	chr20	928425	26369569	2	1
C2-19	chr20	29369569	4.86722e+07	2	1
C2-19	chr20	4.86722e+07	52624616	4	0
C2-19	chr20	52624616	5.72047e+07	3	0
C2-19	chr20	5.72047e+07	57450431	0	0
C2-19	chr20	57711990	61765464	1	0
C2-19	chr21	10638170	11288128	2	0
C2-19	chr21	14288130	33570436	2	1
C2-19	chr21	33570436	40316849	4	2
C2-19	chr21	40316849	48022144	2	1
C2-19	chr22	16000001	49551650	1	0
C2-19	chr23	324245	58632012	1	0
C2-19	chr23	61632012	155232838	1	0
C2-20	chr1	814067	43020465	2	0
C2-20	chr1	43020465	46740215	8	2
C2-20	chr1	46740215	121535434	2	1
C2-20	chr1	124535434	164482239	2	1
C2-20	chr1	164482239	1.73592e+08	3	0
C2-20	chr1	1.73592e+08	249097965	3	1
C2-20	chr2	197536	92326170	3	1
C2-20	chr2	95326172	105844141	4	0
C2-20	chr2	105844141	120130705	3	1
C2-20	chr2	120130705	135799385	1	0
C2-20	chr2	135799385	143226256	5	1
C2-20	chr2	143226256	160477292	2	1
C2-20	chr2	160477292	1.63406e+08	7	0
C2-20	chr2	1.63406e+08	177929019	2	1
C2-20	chr2	177929019	1.98905e+08	5	2
C2-20	chr2	1.98905e+08	204656298	2	0
C2-20	chr2	204656298	206346187	4	2
C2-20	chr2	206346187	2.15593e+08	2	1
C2-20	chr2	2.15593e+08	219150614	3	1
C2-20	chr2	219150614	243009807	1	0
C2-20	chr3	627389	11924853	3	1
C2-20	chr3	11924853	11925374	35	3
C2-20	chr3	11925374	19818979	3	1
C2-20	chr3	19818979	4.70589e+07	1	0
C2-20	chr3	4.70589e+07	4.94857e+07	3	1
C2-20	chr3	4.94857e+07	8.64643e+07	1	0
C2-20	chr3	93504855	125639899	4	0
C2-20	chr3	125639899	1.36622e+08	7	1
C2-20	chr3	1.36622e+08	1.60991e+08	3	0
C2-20	chr3	1.60991e+08	1.95348e+08	5	1
C2-20	chr3	1.95348e+08	195872718	18	3
C2-20	chr3	195872718	197851621	5	2
C2-20	chr4	1266422	49660116	2	0
C2-20	chr4	52660118	9.02281e+07	2	1
C2-20	chr4	9.02281e+07	133435361	1	0
[truncated: 33,764 more rows]
